# Supplementary material for: Genetics of wild and mass-reared populations of a generalist aphid parasitoid and improvement of biological control
Source: PLoS One. 2021 Apr 13;16(4):e0249893. doi: 10.1371/journal.pone.0249893 (PMC8043399; doi:10.1371/journal.pone.0249893)
Supplement: S1 Table — (XLSX) [file pone.0249893.s003.xlsx]

## Sheet: Feuil1
BOLD ID	GenBank accession number	Species
	JN620541.1	Adialytus salicaphis
	JN620542.1	Adialytus salicaphis
	LC260567.1	Aphidius absinthii
	MF287640.1	Aphidius absinthii
	MK123005.1	Aphidius absinthii
	JN620543.1	Aphidius aquilus
	JN620544.1	Aphidius aquilus
	MK123006.1	Aphidius areolatus
	MG991999.1	Aphidius arvensis
	JN620545.1	Aphidius avenae
	JN620546.1	Aphidius avenae
	JN164780.1	Aphidius avenaphis
	JN164781.1	Aphidius avenaphis
	JN164781.1	Aphidius avenaphis
	JN164782.1	Aphidius avenaphis
	JN164782.1	Aphidius avenaphis
	JN164783.1	Aphidius avenaphis
	JN164783.1	Aphidius avenaphis
	JN164784.1	Aphidius avenaphis
	JN164784.1	Aphidius avenaphis
	MG987159.1	Aphidius banksae
	MG987160.1	Aphidius banksae
	MG987165.1	Aphidius banksae
	JN620548.1	Aphidius colemani
	JN620549.1	Aphidius colemani
	JN620550.1	Aphidius eadyi
	JN620551.1	Aphidius eadyi
	JN620552.1	Aphidius eadyi
	EU574902.1	Aphidius ericaphidis
	KY513289.1	Aphidius ericaphidis
	KY513290.1	Aphidius ericaphidis
	FM210129.1	Aphidius ervi
	FM210130.1	Aphidius ervi
	FM210131.1	Aphidius ervi
	FM210132.1	Aphidius ervi
	FM210133.1	Aphidius ervi
	FM210134.1	Aphidius ervi
BBHYM165-09	HM374715.1	Aphidius ervi
BBHEC908-10	HM414492.1	Aphidius ervi
BBHEC970-10	HM414521.1	Aphidius ervi
TTHYW1070-09	HM432888.1	Aphidius ervi
BBHYE782-10	HQ552389.1	Aphidius ervi
BBHYM570-10	HQ552649.1	Aphidius ervi
BBHYG190-10	HQ929610.1	Aphidius ervi
BBHYG327-10	HQ929666.1	Aphidius ervi
BBHYG332-10	HQ929670.1	Aphidius ervi
BBHYG480-10	HQ929769.1	Aphidius ervi
BBHYG505-10	HQ929784.1	Aphidius ervi
BBHYG512-10	HQ929789.1	Aphidius ervi
BBHYG553-10	HQ929803.1	Aphidius ervi
BBHYG567-10	HQ929813.1	Aphidius ervi
BBHYH258-10	HQ930251.1	Aphidius ervi
BBHYH259-10	HQ930252.1	Aphidius ervi
BBHYH267-10	HQ930255.1	Aphidius ervi
BBHYH273-10	HQ930259.1	Aphidius ervi
BBHYH340-10	HQ930292.1	Aphidius ervi
BBHYH348-10	HQ930299.1	Aphidius ervi
BBHYJ730-10	JF864517.1	Aphidius ervi
BBHYJ731-10	JF864518.1	Aphidius ervi
BBHYJ749-10	JF864530.1	Aphidius ervi
BBHYJ907-10	JF864567.1	Aphidius ervi
BBHYJ910-10	JF864569.1	Aphidius ervi
BBHYI091-10	JN292233.1	Aphidius ervi
BBHYI226-10	JN292324.1	Aphidius ervi
BBHYI466-10	JN292474.1	Aphidius ervi
BBHYI842-10	JN292693.1	Aphidius ervi
BBHYI843-10	JN292694.1	Aphidius ervi
BBHYI847-10	JN292698.1	Aphidius ervi
BBHYJ108-10	JN292853.1	Aphidius ervi
BBHYJ109-10	JN292854.1	Aphidius ervi
BBHYJ383-10	JN292990.1	Aphidius ervi
BBHYK083-10	JN293166.1	Aphidius ervi
BBHYK373-10	JN293264.1	Aphidius ervi
BBHYK374-10	JN293265.1	Aphidius ervi
BBHYK987-10	JN293542.1	Aphidius ervi
JBHCI038-10	JN300082.1	Aphidius ervi
JBHCI690-11	JN300528.1	Aphidius ervi
JBHCI883-11	JN300683.1	Aphidius ervi
JBHCJ221-11	JN300921.1	Aphidius ervi
JBHCJ271-11	JN300950.1	Aphidius ervi
JBHCH202-10	JX832306.1	Aphidius ervi
CNPKK781-14	KR405603.1	Aphidius ervi
CNMIH2003-14	KR407677.1	Aphidius ervi
CNMIL1125-14	KR411616.1	Aphidius ervi
CNMIN264-14	KR412959.1	Aphidius ervi
CNPKJ1316-14	KR413214.1	Aphidius ervi
CNPKK797-14	KR415109.1	Aphidius ervi
CNMIM628-14	KR416816.1	Aphidius ervi
CNMIH1883-14	KR417281.1	Aphidius ervi
CNPKJ675-14	KR417803.1	Aphidius ervi
CNKOI145-14	KR419266.1	Aphidius ervi
JSHYM321-11	KR783537.1	Aphidius ervi
CNEIH622-13	KR784062.1	Aphidius ervi
MBIOF1254-13	KR784597.1	Aphidius ervi
CNJAE307-12	KR786710.1	Aphidius ervi
CNJAB314-12	KR787255.1	Aphidius ervi
NCCC479-11	KR787769.1	Aphidius ervi
CNJAC596-12	KR788094.1	Aphidius ervi
MBIOJ453-13	KR788108.1	Aphidius ervi
JSHYP615-11	KR789297.1	Aphidius ervi
MBIOJ379-13	KR789730.1	Aphidius ervi
JSHYP566-11	KR790454.1	Aphidius ervi
JSHYM320-11	KR790574.1	Aphidius ervi
HEAPR3733-12	KR790964.1	Aphidius ervi
ERPIR340-12	KR790977.1	Aphidius ervi
CNKLD4170-15	KR791026.1	Aphidius ervi
CNIVG162-14	KR791189.1	Aphidius ervi
MBIOQ029-14	KR791819.1	Aphidius ervi
CNKTC2072-15	KR792860.1	Aphidius ervi
MBIOI586-13	KR793341.1	Aphidius ervi
CNIVC561-14	KR793355.1	Aphidius ervi
MBIOE746-13	KR793888.1	Aphidius ervi
CNKLD1706-14	KR793918.1	Aphidius ervi
JSHYP690-12	KR793930.1	Aphidius ervi
MBIOF1104-13	KR794129.1	Aphidius ervi
CNRMA594-12	KR794189.1	Aphidius ervi
BBHYN159-10	KR794420.1	Aphidius ervi
MBIOF1275-13	KR794804.1	Aphidius ervi
JSHYP572-11	KR796480.1	Aphidius ervi
CNJAF1183-12	KR797952.1	Aphidius ervi
CNKLF4543-15	KR798576.1	Aphidius ervi
JSHYP611-11	KR798681.1	Aphidius ervi
CNJAA219-12	KR799354.1	Aphidius ervi
CNJAF638-12	KR799611.1	Aphidius ervi
CNJAF1186-12	KR801239.1	Aphidius ervi
JSHYP571-11	KR801811.1	Aphidius ervi
CNJAG157-12	KR802280.1	Aphidius ervi
CNJAD679-12	KR802681.1	Aphidius ervi
CNJAA157-12	KR803635.1	Aphidius ervi
CNPAO061-13	KR803806.1	Aphidius ervi
HPPPJ419-13	KR804316.1	Aphidius ervi
MBIOF1324-13	KR804363.1	Aphidius ervi
JSHYP645-12	KR804545.1	Aphidius ervi
JSHYP569-11	KR804732.1	Aphidius ervi
BBHYI697-10	KR805087.1	Aphidius ervi
HPPPP091-13	KR806266.1	Aphidius ervi
CNKLD4257-15	KR806957.1	Aphidius ervi
CNJAC1198-12	KR806989.1	Aphidius ervi
CNJAA180-12	KR807976.1	Aphidius ervi
MBIOE828-13	KR808674.1	Aphidius ervi
MBIOE1083-13	KR808910.1	Aphidius ervi
SMTPI7301-14	KR875853.1	Aphidius ervi
SMTPD2641-13	KR876061.1	Aphidius ervi
SMTPD4976-13	KR876177.1	Aphidius ervi
SMTPD5007-13	KR876665.1	Aphidius ervi
SSEIA4620-13	KR877823.1	Aphidius ervi
SSBAE4845-13	KR877964.1	Aphidius ervi
TTMHY704-11	KR878060.1	Aphidius ervi
SMTPB21399-13	KR878808.1	Aphidius ervi
SSEIA4632-13	KR879458.1	Aphidius ervi
SSJAF3359-13	KR880375.1	Aphidius ervi
SSWLF086-13	KR881796.1	Aphidius ervi
SMTPD1767-13	KR882503.1	Aphidius ervi
SSJAF9653-13	KR882924.1	Aphidius ervi
SSJAE3711-13	KR883789.1	Aphidius ervi
SMTPI9608-14	KR885131.1	Aphidius ervi
SMTPJ4100-14	KR885680.1	Aphidius ervi
SMTPJ1983-14	KR885832.1	Aphidius ervi
SMTPF7628-14	KR885873.1	Aphidius ervi
SSJAE6808-13	KR885903.1	Aphidius ervi
SSWLF2788-13	KR886564.1	Aphidius ervi
SSBAE4128-13	KR888201.1	Aphidius ervi
SMTPJ2728-14	KR888225.1	Aphidius ervi
SMTPB17700-13	KR889094.1	Aphidius ervi
SSJAF9646-13	KR889634.1	Aphidius ervi
SSJAF9665-13	KR890182.1	Aphidius ervi
PHMTX077-11	KR891032.1	Aphidius ervi
TTMHY845-11	KR891403.1	Aphidius ervi
SMTPI5544-14	KR891426.1	Aphidius ervi
SSWLF929-13	KR891539.1	Aphidius ervi
SSWLC172-13	KR892721.1	Aphidius ervi
SSWLF923-13	KR892723.1	Aphidius ervi
SMTPI3117-14	KR892858.1	Aphidius ervi
SSJAF2147-13	KR893661.1	Aphidius ervi
SMTPI9614-14	KR894546.1	Aphidius ervi
SMTPI8730-14	KR895987.1	Aphidius ervi
SMTPD3468-13	KR896010.1	Aphidius ervi
SSWLF115-13	KR896740.1	Aphidius ervi
SMTPD4978-13	KR897062.1	Aphidius ervi
SMTPI9639-14	KR897426.1	Aphidius ervi
SSWLF1704-13	KR897918.1	Aphidius ervi
SSJAF8984-13	KR898035.1	Aphidius ervi
SMTPD4946-13	KR898437.1	Aphidius ervi
SMTPB10237-13	KR898745.1	Aphidius ervi
SMTPI4809-14	KR898896.1	Aphidius ervi
SMTPJ2133-14	KR899207.1	Aphidius ervi
SSWLF935-13	KR899931.1	Aphidius ervi
SSJAD080-13	KR900434.1	Aphidius ervi
NGNAP484-14	KR900950.1	Aphidius ervi
SSWLF2511-13	KR901195.1	Aphidius ervi
SMTPB18660-13	KR901881.1	Aphidius ervi
SSBAD5467-13	KR901955.1	Aphidius ervi
CNKTE2685-15	KR923459.1	Aphidius ervi
CNKLG2631-15	KR928348.1	Aphidius ervi
CNKTG807-15	KR932913.1	Aphidius ervi
RRINV1162-15	KT706472.1	Aphidius ervi
RRINV1159-15	KT708488.1	Aphidius ervi
KNWRA018-12	KU496684.1	Aphidius ervi
KNWRA026-12	KU496685.1	Aphidius ervi
	KY634487.1	Aphidius ervi
	MF154010.1	Aphidius ervi
	MF154011.1	Aphidius ervi
	MF154025.1	Aphidius ervi
	MF154046.1	Aphidius ervi
	MF154047.1	Aphidius ervi
	MF154064.1	Aphidius ervi
	MF154065.1	Aphidius ervi
	MF154070.1	Aphidius ervi
	MF154073.1	Aphidius ervi
CNTIJ596-15	MF937860.1	Aphidius ervi
AGAKM418-17	MG438620.1	Aphidius ervi
AGAKL1185-17	MG438701.1	Aphidius ervi
SMTPO7706-15	MG438719.1	Aphidius ervi
GMORK2419-15	MG439046.1	Aphidius ervi
GMOTE653-15	MG439640.1	Aphidius ervi
AGAKL1152-17	MG439680.1	Aphidius ervi
SMTPL2074-15	MG440303.1	Aphidius ervi
CRHIG513-16	MG440513.1	Aphidius ervi
SMTPR6777-16	MG441496.1	Aphidius ervi
POBGB451-15	MG441557.1	Aphidius ervi
SMTPL327-15	MG442405.1	Aphidius ervi
AGAKN363-17	MG442542.1	Aphidius ervi
SMTPL314-15	MG443433.1	Aphidius ervi
SMTPM3352-15	MG444213.1	Aphidius ervi
AGAKK646-17	MG444540.1	Aphidius ervi
AGAKK588-17	MG445248.1	Aphidius ervi
SMTPO7683-15	MG445253.1	Aphidius ervi
SMTPM1061-15	MG445298.1	Aphidius ervi
SMTPR3990-16	MG446041.1	Aphidius ervi
SMTPL4881-15	MG446621.1	Aphidius ervi
SMTPL2101-15	MG446786.1	Aphidius ervi
POBGB445-15	MG447104.1	Aphidius ervi
SMTPL321-15	MG448128.1	Aphidius ervi
SMTPM2482-15	MG448208.1	Aphidius ervi
AGAKM532-17	MG448295.1	Aphidius ervi
AGAKN622-17	MG448419.1	Aphidius ervi
AGAKS475-17		Aphidius ervi
AMCAJ457-19		Aphidius ervi
GMFID279-12		Aphidius ervi
GMGBB182-13		Aphidius ervi
GMGMA1480-14		Aphidius ervi
GMGMC1026-14		Aphidius ervi
GMGSD128-12		Aphidius ervi
GMOLC1311-19		Aphidius ervi
GMOLF308-19		Aphidius ervi
GMORG811-19		Aphidius ervi
GMOYC457-19		Aphidius ervi
HYAT251-11		Aphidius ervi
HYAT427-11		Aphidius ervi
OPPDC1313-17		Aphidius ervi
OPPDE1039-17		Aphidius ervi
OPPDE2138-17		Aphidius ervi
OPPDE2144-17		Aphidius ervi
OPPDE249-17		Aphidius ervi
OPPDE2645-17		Aphidius ervi
OPPDG2138-17		Aphidius ervi
OPPEG1398-17		Aphidius ervi
OPPEG1414-17		Aphidius ervi
OPPEG1620-17		Aphidius ervi
OPPEG1647-17		Aphidius ervi
OPPEG1805-17		Aphidius ervi
OPPEG1829-17		Aphidius ervi
OPPEG1837-17		Aphidius ervi
OPPEG3528-17		Aphidius ervi
OPPEG942-17		Aphidius ervi
OPPEG949-17		Aphidius ervi
OPPEG958-17		Aphidius ervi
OPPEG986-17		Aphidius ervi
OPPEI1585-17		Aphidius ervi
OPPEI1613-17		Aphidius ervi
OPPEI1648-17		Aphidius ervi
OPPEI2399-17		Aphidius ervi
OPPEI400-17		Aphidius ervi
OPPFE1967-17		Aphidius ervi
OPPFE2015-17		Aphidius ervi
OPPFI1685-17		Aphidius ervi
OPPFO3112-17		Aphidius ervi
OPPIA1597-17		Aphidius ervi
OPPOE1658-17		Aphidius ervi
RDBAB009-06		Aphidius ervi
ROUGE1743-17		Aphidius ervi
ROUGE1941-17		Aphidius ervi
TZBCA024-06		Aphidius ervi
TZBCA025-06		Aphidius ervi
TZBCA365-07		Aphidius ervi
TZBCA402-07		Aphidius ervi
	JN620558.1	Aphidius funebris
	JN620559.1	Aphidius funebris
	JN620560.1	Aphidius funebris
	JN620561.1	Aphidius funebris
	LC260572.1	Aphidius gifuensis
	LC260577.1	Aphidius gifuensis
	MF850259.1	Aphidius gifuensis
	JQ723418.1	Aphidius leclanti
	JQ723419.1	Aphidius leclanti
	JQ723420.1	Aphidius leclanti
	JQ723421.1	Aphidius leclanti
	JQ723422.1	Aphidius leclanti
	JQ723423.1	Aphidius leclanti
	JQ723424.1	Aphidius leclanti
	JQ723425.1	Aphidius leclanti
	JQ723426.1	Aphidius leclanti
	JQ723427.1	Aphidius leclanti
	JN620562.1	Aphidius matricariae
	JN620563.1	Aphidius matricariae
	JN620564.1	Aphidius matricariae
	JN620565.1	Aphidius matricariae
	JQ240509.1	Aphidius matricariae
	JQ240510.1	Aphidius matricariae
	JQ240511.1	Aphidius matricariae
	JQ240512.1	Aphidius matricariae
	JN620566.1	Aphidius microlophii
	JN620567.1	Aphidius microlophii
	JN620568.1	Aphidius microlophii
	JN620569.1	Aphidius microlophii
	JX507434.1	Aphidius microlophii
	KY887924.1	Aphidius microlophii
	EU819392.1	Aphidius picipes
	EU819393.1	Aphidius picipes
	KJ615361.1	Aphidius platensis
	KJ615364.1	Aphidius platensis
	KJ615365.1	Aphidius platensis
	JN620570.1	Aphidius rhopalosiphi
	JN620571.1	Aphidius rhopalosiphi
	JN620572.1	Aphidius rhopalosiphi
	JN620573.1	Aphidius rhopalosiphi
	JN620574.1	Aphidius rhopalosiphi
	JN620575.1	Aphidius rhopalosiphi
	JN620576.1	Aphidius ribis
	JN620577.1	Aphidius ribis
	JN620578.1	Aphidius ribis
	JN620579.1	Aphidius ribis
	JN620580.1	Aphidius rosae
	JN620581.1	Aphidius rosae
	JN620584.1	Aphidius salicis
	JN620585.1	Aphidius salicis
	JN620586.1	Aphidius schimitscheki
	JN620587.1	Aphidius schimitscheki
	KR401632.1	Aphidius schimitscheki
	MG987145.1	Aphidius smithi
	MG987146.1	Aphidius smithi
	MG987147.1	Aphidius smithi
	JN620588.1	Aphidius sonchi
	JN620589.1	Aphidius sonchi
	MF287642.1	Aphidius sussi
	MF287639.1	Aphidius tanacetarius
	JN620590.1	Aphidius urticae
	JN620591.1	Aphidius urticae
	JN620592.1	Aphidius uzbekistanicus
	JN620593.1	Aphidius uzbekistanicus
	JN620594.1	Aphidius uzbekistanicus
	JN620595.1	Aphidius uzbekistanicus
	MF287643.1	Aphidius viaticus
	JN620597.1	Areopraon chaitophori
	JN620598.1	Areopraon chaitophori
	JN620599.1	Binodoxys acalephae
	JN620600.1	Binodoxys acalephae
	JN620601.1	Binodoxys acalephae
	JN620602.1	Binodoxys acalephae
	JN620603.1	Binodoxys angelicae
	JN620604.1	Binodoxys angelicae
	JN620605.1	Binodoxys angelicae
	JN620606.1	Binodoxys angelicae
	JN620607.1	Binodoxys centaurae
	JN620608.1	Binodoxys centaurae
	JN620609.1	Binodoxys centaurae
	JN620610.1	Binodoxys centaurae
	JN620611.1	Binodoxys centaurae
	JN620612.1	Binodoxys centaurae
	JF865971.1	Cotesia flavipes
	JQ723428.1	Diaeretellus svalbardicum
	JQ723429.1	Diaeretellus svalbardicum
	JQ723430.1	Diaeretellus svalbardicum
	JQ723431.1	Diaeretellus svalbardicum
	JQ723432.1	Diaeretellus svalbardicum
	JQ723433.1	Diaeretellus svalbardicum
	JQ723434.1	Diaeretellus svalbardicum
	JQ723435.1	Diaeretellus svalbardicum
	JQ723436.1	Diaeretellus svalbardicum
	JQ723437.1	Diaeretellus svalbardicum
	JQ723438.1	Diaeretellus svalbardicum
	JQ723439.1	Diaeretellus svalbardicum
	JN620613.1	Diaeretiella rapae
	JN620614.1	Diaeretiella rapae
	JN620617.1	Ephedrus helleni
	JN620618.1	Ephedrus helleni
	JN620619.1	Ephedrus lacertosus
	JN620620.1	Ephedrus lacertosus
	JN620621.1	Ephedrus nacheri
	JN620622.1	Ephedrus nacheri
	JN620623.1	Ephedrus plagiator
	JN620624.1	Ephedrus plagiator
	JN620625.1	Ephedrus plagiator
	JN620626.1	Ephedrus plagiator
	JN620627.1	Ephedrus plagiator
	JN620628.1	Ephedrus plagiator
	JN620629.1	Euaphidius cingulatus
	JN620630.1	Euaphidius cingulatus
	JN620631.1	Falciconus pseudoplatani
	JN620632.1	Falciconus pseudoplatani
	JN620633.1	Falciconus pseudoplatani
	JN620634.1	Falciconus pseudoplatani
	JN620635.1	Lipolexis gracilis
	JN620636.1	Lipolexis gracilis
	JN620637.1	Lysiphlebus cardui
	JN620638.1	Lysiphlebus cardui
	JN620639.1	Lysiphlebus cardui
	JN620640.1	Lysiphlebus cardui
	JN620641.1	Lysiphlebus confusus
	JN620642.1	Lysiphlebus confusus
	JN620645.1	Lysiphlebus fabarum
	JN620646.1	Lysiphlebus fabarum
	JN620653.1	Lysiphlebus testaceipes
	JN620654.1	Lysiphlebus testaceipes
	JN620655.1	Lysiphlebus testaceipes
	JN620656.1	Lysiphlebus testaceipes
	JN620657.1	Monoctonus caricis
	JN620658.1	Monoctonus caricis
	JN620659.1	Monoctonus caricis
	JN620660.1	Monoctonus crepidis
	JN620661.1	Monoctonus crepidis
	JN620662.1	Monoctonus crepidis
	JN620663.1	Monoctonus crepidis
	JN620666.1	Pauesia sp.
	JN620667.1	Pauesia sp.
	JN620668.1	Praon barbatum
	JN620669.1	Praon barbatum
	JN620670.1	Praon barbatum
	JN620671.1	Praon barbatum
	JN620672.1	Praon bicolor
	JN620673.1	Praon bicolor
	JN620674.1	Praon flavinode
	JN620675.1	Praon flavinode
	JN620679.1	Praon gallicum
	JN620680.1	Praon gallicum
	JN620681.1	Praon volucre
	JN620682.1	Praon volucre
	JN620683.1	Praon volucre
	JN620684.1	Praon volucre
	JN620685.1	Praon volucre
	JN620686.1	Praon volucre
	JN620687.1	Praon volucre
	JN620688.1	Praon volucre
	JN620689.1	Praon volucre
	JN620690.1	Praon volucre
	JN620691.1	Praon yomenae
	JN620692.1	Praon yomenae
	JN620693.1	Praon yomenae
	JN620694.1	Praon yomenae
	JN620695.1	Trioxys pallidus
	JN620696.1	Trioxys pallidus
