# Supplementary material for: Genetics of wild and mass-reared populations of a generalist aphid parasitoid and improvement of biological control
Source: PLoS One. 2021 Apr 13;16(4):e0249893. doi: 10.1371/journal.pone.0249893 (PMC8043399; doi:10.1371/journal.pone.0249893)
Supplement: S2 Table — (CSV) [file pone.0249893.s004.csv]

					Ae01	x	Ae03	x	Ae06	x	Ae16	x	Ae27	x	Ae29	x	Ae32	x	Ae33	x
Sample number	origin	region / supplier	aphid	plant	allele1	allele2	allele1	allele2	allele1	allele2	allele1	allele2	allele1	allele2	allele1	allele2	allele1	allele2	allele1	allele2
1	Wild	West	M. euphorbiae	cucumis sativus	201	201	151	151	221	221	298	301	204	209	283	289	161	161	113	113
2	Wild	West	M. euphorbiae	cucumis sativus	201	207	151	167	218	221	304	304	204	209	285	287	161	169	113	113
3	Wild	West	M. euphorbiae	cucumis sativus	207	207	151	161	221	221	301	301	209	209	279	300	163	169	107	116
4	Wild	West	M. persicae	cucumis sativus	201	207	-9	-9	218	221	298	298	209	209	289	289	161	161	104	107
5	Wild	West	A. solani	cucumis sativus	204	210	167	173	218	218	301	304	204	213	287	287	161	163	110	113
6	Wild	West	M. persicae	cucumis sativus	204	210	170	170	218	225	301	313	204	209	285	285	161	161	110	113
7	Wild	West	M. euphorbiae	cucumis sativus	198	201	151	180	218	221	298	301	204	209	289	298	161	163	110	119
8	Wild	West	M. persicae	cucumis sativus	204	207	159	161	221	221	301	301	209	215	292	292	161	161	110	113
9	Wild	West	A. solani	cucumis sativus	201	204	159	161	221	221	298	301	209	215	283	285	166	169	107	113
10	Wild	West	M. euphorbiae	cucumis sativus	201	201	159	163	221	221	301	301	204	209	283	287	166	169	104	113
11	Wild	West	M. euphorbiae	cucumis sativus	198	210	159	163	221	221	298	301	209	213	287	290	169	169	113	113
12	Wild	West	A. solani	cucumis sativus	198	210	161	161	221	221	301	301	209	213	285	287	169	169	113	119
13	Wild	West	A. solani	cucumis sativus	204	210	159	170	221	221	301	313	204	209	289	289	161	161	110	113
14	Wild	West	M. euphorbiae	cucumis sativus	204	207	151	161	218	218	301	301	209	209	287	289	163	169	104	110
15	Wild	West	M. euphorbiae	cucumis sativus	201	204	149	161	218	221	301	301	209	215	287	289	163	169	104	110
16	Wild	West	M. persicae	cucumis sativus	198	201	151	151	221	221	298	298	209	209	289	289	161	161	107	107
17	Wild	West	M. euphorbiae	cucumis sativus	204	204	151	161	218	221	298	301	204	204	289	289	161	169	107	129
18	Wild	Southeast	R. porosum	fragaria x ananassa	204	210	151	153	218	218	301	301	209	215	281	296	161	161	104	104
19	Wild	Southeast	R. porosum	fragaria x ananassa	201	207	-9	-9	218	221	298	301	209	215	296	296	161	167	113	119
20	Wild	Southeast	R. porosum	fragaria x ananassa	204	207	-9	-9	218	225	298	301	209	215	287	287	167	167	113	119
21	Wild	Southeast	R. porosum	fragaria x ananassa	-9	-9	153	161	218	218	298	301	209	215	296	296	161	161	104	113
22	Wild	Southeast	R. porosum	fragaria x ananassa	201	204	-9	-9	218	218	298	301	209	209	296	296	161	169	116	119
23	Wild	Southwest	M. euphorbiae	fragaria x ananassa	201	210	151	161	221	221	301	301	209	209	287	289	166	169	119	129
24	Wild	Southwest	A. malvae	fragaria x ananassa	-9	-9	159	159	221	221	301	301	209	209	283	283	161	167	113	119
25	Wild	Southwest	R. porosum	fragaria x ananassa	-9	-9	153	167	221	221	301	301	209	215	294	294	167	169	129	129
26	Wild	Southwest	R. porosum	fragaria x ananassa	-9	-9	151	151	218	221	298	301	209	209	296	296	167	167	110	129
27	Wild	Southwest	R. porosum	fragaria x ananassa	204	204	151	151	218	218	301	301	209	209	292	292	169	169	119	119
28	Wild	Southwest	M. euphorbiae	fragaria x ananassa	198	210	151	170	218	221	301	301	213	213	283	287	161	167	119	132
29	Wild	Southwest	A. malvae	fragaria x ananassa	198	207	151	151	221	225	301	301	209	209	-9	-9	163	163	119	119
30	Wild	Southwest	A. malvae	fragaria x ananassa	198	207	151	151	218	218	301	301	204	209	283	287	161	167	119	119
31	Wild	West	R. porosum	fragaria x ananassa	198	207	151	159	218	221	301	301	209	209	287	287	161	169	116	126
32	Wild	West	R. porosum	fragaria x ananassa	204	210	153	167	215	215	298	301	204	209	289	289	163	169	113	113
33	Wild	West	R. porosum	fragaria x ananassa	201	204	153	167	215	215	298	327	204	209	287	289	169	169	110	113
34	Wild	West	R. porosum	fragaria x ananassa	201	207	151	167	218	218	301	301	204	209	279	287	161	161	107	107
35	Wild	West	R. porosum	fragaria x ananassa	-9	-9	-9	-9	218	218	301	301	204	204	279	289	163	163	107	107
36	Wild	West	R. porosum	fragaria x ananassa	207	207	157	170	218	221	301	327	209	209	289	289	161	161	110	110
37	Wild	West	A. malvae	fragaria x ananassa	204	207	151	159	218	221	301	301	209	215	287	287	161	161	104	107
38	Wild	West	R. porosum	fragaria x ananassa	207	207	151	151	221	254	301	301	204	209	289	289	161	169	107	107
39	Wild	West	R. porosum	fragaria x ananassa	-9	-9	-9	-9	218	221	301	301	204	204	287	287	161	161	107	113
40	Wild	West	A. malvae	fragaria x ananassa	201	204	151	151	221	243	298	301	209	209	287	287	163	163	110	113
41	Wild	West	A. malvae	fragaria x ananassa	210	210	-9	-9	215	215	298	298	204	204	279	279	169	169	104	104
42	Wild	Center	M. euphorbiae	fragaria x ananassa	201	210	151	161	218	228	298	298	209	209	287	287	169	171	113	129
43	Wild	Center	M. euphorbiae	fragaria x ananassa	201	204	151	151	221	228	298	298	209	209	290	290	171	171	113	113
44	Wild	Center	A. solani	fragaria x ananassa	210	210	151	159	218	218	301	301	209	215	287	292	163	169	110	113
45	Wild	Center	M. euphorbiae	fragaria x ananassa	201	204	161	170	218	221	301	301	209	209	281	289	161	169	113	126
46	Wild	Center	M. euphorbiae	fragaria x ananassa	201	204	161	170	218	221	301	301	209	209	281	289	169	169	126	129
47	Wild	Center	M. euphorbiae	fragaria x ananassa	210	210	151	161	218	218	301	301	204	213	287	287	163	169	110	113
48	Wild	Center	M. euphorbiae	fragaria x ananassa	204	207	151	161	218	218	298	301	204	213	283	287	163	169	113	126
49	Wild	Center	M. euphorbiae	fragaria x ananassa	204	207	151	161	218	218	301	301	204	213	283	287	163	169	110	113
50	Wild	Center	M. euphorbiae	fragaria x ananassa	201	210	151	151	218	218	301	301	204	213	285	289	163	171	110	113
51	Wild	Center	A. malvae	fragaria x ananassa	198	198	155	155	221	221	298	298	204	204	287	287	161	161	113	113
52	Wild	Center	R. porosum	fragaria x ananassa	-9	-9	151	151	221	221	298	298	204	204	290	290	161	161	126	126
53	Wild	Center	M. euphorbiae	fragaria x ananassa	201	204	159	159	218	221	301	301	209	215	287	289	163	169	104	113
54	Wild	Southeast	R. porosum	fragaria x ananassa	-9	-9	151	151	218	218	301	301	209	209	290	296	161	163	129	129
55	Wild	Southeast	R. porosum	fragaria x ananassa	-9	-9	151	151	218	221	301	301	209	209	287	290	166	166	129	129
56	Wild	Southeast	M. euphorbiae	fragaria x ananassa	-9	-9	151	151	218	218	301	301	209	209	290	296	167	167	129	129
57	Wild	Southeast	R. porosum	fragaria x ananassa	204	210	151	151	218	218	301	301	209	209	296	296	167	167	129	129
58	Wild	Southeast	R. porosum	fragaria x ananassa	-9	-9	151	151	218	218	301	301	209	209	287	287	161	166	113	113
59	Wild	Southwest	R. porosum	fragaria x ananassa	198	198	151	151	221	221	301	301	209	209	289	289	161	161	110	110
60	Wild	Southwest	R. porosum	fragaria x ananassa	198	198	151	151	221	221	-9	-9	209	209	279	281	161	166	113	119
61	Wild	Southwest	A. malvae	fragaria x ananassa	198	198	151	151	218	221	301	301	209	209	287	296	166	166	113	119
62	Wild	Southwest	A. malvae	fragaria x ananassa	198	207	151	151	218	221	301	301	209	209	279	287	161	167	113	119
63	Wild	Southwest	M. euphorbiae	fragaria x ananassa	198	207	151	151	218	218	298	301	209	209	287	296	161	161	113	129
64	Wild	Southwest	A. malvae	fragaria x ananassa	198	204	151	151	221	221	298	298	209	209	283	304	161	161	113	113
65	Wild	Southwest	M. euphorbiae	fragaria x ananassa	198	207	151	151	218	218	301	301	209	209	283	283	161	161	113	132
66	Wild	Southwest	M. euphorbiae	fragaria x ananassa	198	198	151	151	218	218	298	301	209	209	289	289	161	161	113	129
67	Wild	Southwest	M. euphorbiae	fragaria x ananassa	207	210	151	151	218	218	301	301	209	209	296	296	161	166	113	119
68	Wild	Southwest	M. euphorbiae	fragaria x ananassa	198	198	151	151	218	221	301	301	209	213	281	283	161	166	113	116
69	Wild	Southwest	M. euphorbiae	fragaria x ananassa	201	210	151	151	218	218	298	301	209	209	281	289	161	161	113	119
70	Wild	Southwest	M. euphorbiae	fragaria x ananassa	210	210	151	151	218	221	301	301	209	209	283	287	173	173	113	113
71	Wild	Southwest	A. malvae	fragaria x ananassa	207	210	151	163	218	221	301	301	209	209	283	287	163	167	113	129
72	Wild	Southwest	A. malvae	fragaria x ananassa	201	210	151	151	218	218	301	301	209	209	281	287	163	167	113	119
73	Wild	Southwest	M. euphorbiae	fragaria x ananassa	198	210	151	151	221	221	298	301	209	209	287	287	161	167	104	129
74	Wild	Southwest	M. euphorbiae	fragaria x ananassa	207	207	151	151	218	218	298	298	209	209	279	287	161	161	119	119
75	Wild	Southwest	M. euphorbiae	fragaria x ananassa	-9	-9	163	163	206	218	298	301	209	209	283	283	161	161	129	129
76	Wild	West	A. malvae	fragaria x ananassa	-9	-9	-9	-9	218	218	298	301	209	209	285	287	163	163	113	113
77	Wild	West	M. euphorbiae	fragaria x ananassa	198	198	161	161	221	228	301	301	209	209	283	283	169	173	119	129
78	Wild	West	M. euphorbiae	fragaria x ananassa	-9	-9	-9	-9	221	221	301	301	209	209	283	285	169	173	129	129
79	Wild	Southwest	A. malvae	fragaria x ananassa	198	198	149	149	221	231	298	298	213	215	290	290	161	167	101	110
80	Wild	Southwest	R. porosum	fragaria x ananassa	-9	-9	151	151	218	218	301	301	204	209	-9	-9	166	166	119	119
81	Wild	Southwest	R. porosum	fragaria x ananassa	207	207	-9	-9	-9	-9	298	301	209	209	283	296	167	167	113	119
82	Wild	Southwest	R. porosum	fragaria x ananassa	-9	-9	151	151	218	221	301	301	215	215	-9	-9	166	169	113	113
83	Wild	Southwest	A. malvae	fragaria x ananassa	201	210	151	151	218	221	301	301	209	209	283	283	161	167	129	129
84	Wild	Southwest	A. malvae	fragaria x ananassa	-9	-9	151	170	218	221	298	301	209	209	-9	-9	161	166	129	129
85	Wild	Southwest	A. malvae	fragaria x ananassa	198	198	151	161	218	218	301	301	209	209	296	296	169	169	113	113
86	Wild	Southwest	A. malvae	fragaria x ananassa	204	204	151	151	221	221	298	301	209	213	287	287	161	161	107	113
87	Wild	Southwest	A. malvae	fragaria x ananassa	204	210	151	151	-9	-9	301	301	209	209	287	287	166	167	119	129
88	Wild	Southwest	A. malvae	fragaria x ananassa	201	207	-9	-9	218	221	301	301	209	209	290	296	169	171	119	119
89	Wild	Southwest	A. malvae	fragaria x ananassa	198	198	149	155	218	221	298	301	213	215	290	290	161	167	104	104
90	Wild	Southwest	A. malvae	fragaria x ananassa	201	210	151	151	221	221	301	301	209	215	279	279	167	167	113	113
91	Wild	Southwest	A. malvae	fragaria x ananassa	-9	-9	151	151	221	234	301	301	206	206	-9	-9	171	171	116	119
92	Wild	Southwest	M. euphorbiae	fragaria x ananassa	-9	-9	159	161	218	225	298	301	201	209	-9	-9	166	169	110	116
93	Wild	Southwest	A. malvae	fragaria x ananassa	198	198	151	151	221	221	298	313	209	209	279	290	161	167	113	129
94	Wild	Southwest	A. malvae	fragaria x ananassa	198	198	149	149	218	221	298	298	204	218	290	294	161	167	98	110
95	Wild	Southwest	A. malvae	fragaria x ananassa	201	201	151	163	221	221	298	298	209	209	283	283	166	166	104	129
96	Wild	Southwest	A. malvae	fragaria x ananassa	201	201	151	151	218	225	301	301	204	209	283	287	161	167	113	119
97	Wild	Southwest	A. malvae	fragaria x ananassa	-9	-9	151	151	218	221	298	301	209	213	287	287	167	167	113	119
98	Wild	Southwest	A. malvae	fragaria x ananassa	-9	-9	151	151	218	218	301	301	209	213	279	279	161	167	113	113
99	Wild	Southwest	A. malvae	fragaria x ananassa	-9	-9	151	163	221	221	298	301	209	209	287	287	161	166	104	119
100	Wild	Southwest	A. malvae	fragaria x ananassa	-9	-9	151	151	218	218	298	301	209	209	296	296	167	167	113	119
101	Wild	Southwest	A. malvae	fragaria x ananassa	-9	-9	151	151	218	234	298	301	209	209	279	287	161	167	113	113
102	Wild	Southwest	A. malvae	fragaria x ananassa	-9	-9	151	151	221	234	298	301	209	209	287	287	161	167	107	107
103	Wild	Southwest	A. malvae	fragaria x ananassa	-9	-9	149	151	217	217	298	301	204	213	-9	-9	161	169	110	110
104	Wild	Southwest	M. euphorbiae	fragaria x ananassa	201	201	151	151	218	218	301	301	209	209	283	287	161	167	104	119
105	Wild	Southwest	M. euphorbiae	fragaria x ananassa	198	210	151	151	218	221	301	301	204	209	289	289	161	169	113	129
106	Wild	Southwest	M. euphorbiae	fragaria x ananassa	-9	-9	153	159	218	221	301	301	209	215	-9	-9	163	167	113	145
107	Wild	Southwest	M. euphorbiae	fragaria x ananassa	-9	-9	151	151	218	218	301	301	209	215	281	281	169	169	129	129
108	Wild	Southwest	M. euphorbiae	fragaria x ananassa	-9	-9	151	151	218	221	301	301	209	215	283	287	161	167	116	129
109	Wild	Southwest	M. euphorbiae	fragaria x ananassa	198	210	151	151	218	221	301	301	204	209	279	289	161	169	116	129
110	Wild	Southwest	M. euphorbiae	fragaria x ananassa	198	201	151	172	218	221	298	301	209	209	279	287	161	161	129	129
111	Wild	Southwest	M. euphorbiae	fragaria x ananassa	204	207	161	167	218	225	301	301	209	215	279	289	166	167	110	113
112	Wild	Southwest	M. euphorbiae	fragaria x ananassa	207	213	151	167	218	225	298	301	209	215	279	287	166	167	110	113
113	Wild	Southwest	M. euphorbiae	fragaria x ananassa	207	207	151	151	218	218	301	301	209	209	283	294	166	166	129	129
114	Wild	Southwest	R. porosum	fragaria x ananassa	-9	-9	151	151	213	218	301	301	209	209	289	289	166	167	113	129
115	Wild	Southwest	R. porosum	fragaria x ananassa	-9	-9	151	151	213	213	301	301	209	209	289	296	167	167	113	129
116	Wild	Southwest	R. porosum	fragaria x ananassa	207	210	151	151	213	221	301	301	209	209	287	296	166	167	113	129
117	Wild	Southwest	R. porosum	fragaria x ananassa	201	207	151	161	221	221	301	301	204	206	287	287	171	171	107	107
118	Wild	Southwest	R. porosum	fragaria x ananassa	-9	-9	151	161	221	221	301	301	204	206	287	287	171	171	107	107
119	Wild	Southwest	A. malvae	fragaria x ananassa	-9	-9	151	161	234	234	301	301	204	209	287	287	171	171	113	145
120	Wild	Southwest	A. malvae	fragaria x ananassa	207	207	151	161	234	234	301	301	209	209	287	287	169	169	113	116
121	Wild	Southwest	A. malvae	fragaria x ananassa	-9	-9	151	151	221	225	301	301	206	209	287	289	171	171	116	126
122	Wild	Southwest	A. malvae	fragaria x ananassa	201	207	151	161	218	221	301	301	209	209	287	289	161	161	119	123
123	Wild	Southwest	R. porosum	fragaria x ananassa	207	207	151	151	218	225	298	301	204	209	279	283	161	167	113	129
124	Wild	West	R. porosum	fragaria x ananassa	201	204	153	153	-9	-9	301	301	204	209	289	289	161	161	113	126
125	Wild	West	A. malvae	fragaria x ananassa	210	210	151	151	218	218	290	301	-9	-9	292	292	161	169	-9	-9
126	Wild	West	R. porosum	fragaria x ananassa	207	207	151	155	215	221	298	301	209	215	287	289	161	161	98	110
127	Wild	West	R. porosum	fragaria x ananassa	201	204	151	159	221	221	298	301	204	209	285	287	161	163	107	126
128	Wild	West	A. malvae	fragaria x ananassa	207	207	153	172	221	221	298	301	204	209	289	289	161	161	107	107
129	Wild	West	A. malvae	fragaria x ananassa	201	210	151	151	218	218	301	301	209	213	287	287	169	169	107	107
130	Wild	West	A. malvae	fragaria x ananassa	201	210	151	151	218	218	301	301	209	213	287	287	169	169	107	107
131	Wild	West	R. porosum	fragaria x ananassa	201	210	151	151	218	218	298	301	209	209	287	287	166	166	107	113
132	Wild	West	R. porosum	fragaria x ananassa	201	204	151	151	221	221	298	298	204	209	285	289	163	169	113	132
133	Wild	Center	R. porosum	fragaria x ananassa	198	207	151	151	218	218	301	301	204	204	289	290	171	171	113	113
134	Wild	Southeast	M. euphorbiae	fragaria x ananassa	207	207	151	151	218	218	298	298	209	209	281	281	161	161	113	119
135	Wild	Southeast	M. euphorbiae	fragaria x ananassa	201	201	151	170	218	218	301	301	209	209	283	287	161	169	110	110
136	Wild	Southeast	M. euphorbiae	fragaria x ananassa	204	210	151	151	218	218	301	301	209	215	283	287	161	169	110	129
137	Wild	Southeast	M. euphorbiae	fragaria x ananassa	201	207	151	151	218	218	298	298	209	209	292	292	163	171	113	119
138	Wild	Southeast	M. euphorbiae	fragaria x ananassa	201	207	151	151	218	218	298	298	209	209	292	292	161	171	119	129
139	Wild	Southeast	R. porosum	fragaria x ananassa	201	210	151	170	218	218	298	301	209	209	283	289	167	169	113	129
140	Wild	Southeast	A. malvae	fragaria x ananassa	201	201	151	151	218	218	298	298	209	209	283	283	167	169	119	119
141	Wild	Southwest	R. porosum	fragaria x ananassa	198	198	151	151	218	221	298	298	204	209	292	292	166	166	113	113
142	Wild	Southwest	A. malvae	fragaria x ananassa	201	207	151	173	218	225	298	301	209	209	287	296	161	161	129	129
143	Wild	Southwest	A. malvae	fragaria x ananassa	207	207	151	151	218	221	298	301	209	209	279	287	161	167	113	113
144	Wild	Southwest	R. porosum	fragaria x ananassa	201	207	151	151	221	221	301	301	209	209	285	296	161	173	119	119
145	Wild	Southwest	A. malvae	fragaria x ananassa	204	204	151	151	208	218	301	301	209	209	296	296	171	171	129	129
146	Wild	Southwest	A. malvae	fragaria x ananassa	201	204	151	151	221	221	301	301	209	209	289	296	166	167	119	129
147	Wild	Southwest	R. porosum	fragaria x ananassa	207	207	151	151	218	221	301	301	209	209	296	296	169	169	129	129
148	Wild	Southwest	R. porosum	fragaria x ananassa	204	207	151	151	218	221	301	301	209	215	283	290	161	167	110	119
149	Wild	Southwest	R. porosum	fragaria x ananassa	207	207	151	151	218	221	301	301	209	215	283	290	161	167	110	119
150	Wild	Southwest	R. porosum	fragaria x ananassa	207	210	151	151	208	225	298	301	209	209	283	296	163	163	107	113
151	Wild	Southwest	M. euphorbiae	fragaria x ananassa	198	210	151	170	221	221	301	301	209	209	296	296	161	169	104	113
152	Wild	Southwest	R. porosum	fragaria x ananassa	198	207	151	170	221	221	301	301	209	215	287	287	167	171	104	113
153	Wild	Southwest	R. porosum	fragaria x ananassa	207	213	151	151	218	221	301	301	209	209	279	296	161	161	119	119
154	Wild	Southwest	R. porosum	fragaria x ananassa	201	210	151	151	218	221	298	301	209	209	283	296	161	161	119	129
155	Wild	Southwest	M. euphorbiae	fragaria x ananassa	207	207	151	170	221	221	301	301	209	209	289	296	161	161	113	113
156	Wild	East	M. euphorbiae	fragaria x ananassa	207	210	151	163	215	218	298	301	209	221	289	289	163	169	110	113
157	Wild	West	M. euphorbiae	fragaria x ananassa	204	207	151	151	218	221	301	301	209	213	289	289	161	169	104	104
158	Wild	West	M. euphorbiae	fragaria x ananassa	204	207	151	167	221	225	298	301	204	209	289	289	161	169	98	98
159	Wild	West	M. euphorbiae	fragaria x ananassa	198	210	151	159	218	225	298	301	209	213	289	289	161	169	104	110
160	Wild	West	M. euphorbiae	fragaria x ananassa	201	207	151	159	218	218	301	301	206	209	287	290	161	169	104	113
161	Wild	West	M. euphorbiae	fragaria x ananassa	-9	-9	151	159	218	225	301	301	192	192	265	265	161	169	104	113
162	Wild	West	M. euphorbiae	fragaria x ananassa	-9	-9	151	159	218	225	-9	-9	192	192	265	265	161	169	104	110
163	Wild	West	R. porosum	fragaria x ananassa	204	207	172	175	218	221	301	301	204	209	272	285	163	163	110	113
164	Wild	West	R. porosum	fragaria x ananassa	204	207	153	159	218	218	301	301	204	209	272	272	161	161	104	113
165	Wild	West	A. malvae	fragaria x ananassa	204	204	151	153	218	254	301	327	209	213	287	289	161	161	110	113
166	Wild	West	A. malvae	fragaria x ananassa	201	201	153	153	218	218	298	301	204	213	287	289	161	163	104	113
167	Wild	West	R. porosum	fragaria x ananassa	207	207	153	172	218	254	301	301	204	209	279	287	161	161	104	113
168	Wild	West	M. euphorbiae	fragaria x ananassa	201	201	153	153	218	218	298	298	209	209	285	285	169	169	110	110
169	Wild	West	M. euphorbiae	fragaria x ananassa	201	201	151	151	218	218	301	327	209	209	287	289	161	163	113	119
170	Wild	Center	R. porosum	fragaria x ananassa	204	207	151	151	215	218	301	301	204	204	287	289	161	169	113	126
171	Wild	Southwest	R. porosum	fragaria x ananassa	198	204	151	151	221	221	301	301	209	209	292	296	161	167	110	119
172	Wild	East	A. pisum	Medicago sativa	210	210	151	151	221	221	298	298	201	201	287	287	169	169	110	110
173	Wild	East	A. pisum	Medicago sativa	198	201	151	151	218	221	298	298	209	209	290	294	169	169	104	113
174	Wild	East	A. pisum	Medicago sativa	207	210	161	170	221	225	298	298	209	209	287	292	169	169	104	116
175	Wild	East	A. pisum	Medicago sativa	210	213	157	161	218	221	304	304	209	209	287	287	169	169	110	113
176	Wild	East	A. pisum	Medicago sativa	204	210	161	167	215	221	298	298	209	213	289	290	169	169	113	116
177	Wild	East	A. pisum	Medicago sativa	201	210	151	166	218	221	298	298	209	209	289	290	167	169	110	113
178	Wild	East	A. pisum	Medicago sativa	207	207	-9	-9	221	221	298	301	209	209	287	287	169	169	-9	-9
179	Wild	East	A. pisum	Medicago sativa	207	207	149	149	221	221	298	298	209	209	290	290	169	169	104	104
180	Wild	East	A. pisum	Medicago sativa	210	210	157	157	221	221	298	298	215	215	287	287	163	163	104	104
181	Wild	East	A. pisum	Medicago sativa	198	201	151	161	221	221	298	298	206	209	289	292	169	173	113	116
182	Wild	East	A. pisum	Medicago sativa	207	207	-9	-9	-9	-9	298	298	201	201	290	290	154	154	104	104
183	Wild	East	A. pisum	Medicago sativa	198	201	-9	-9	215	221	298	313	209	215	287	287	169	169	104	113
184	Wild	East	A. pisum	Medicago sativa	204	207	159	163	221	221	298	298	209	215	287	287	169	169	116	116
185	Wild	East	A. pisum	Medicago sativa	207	210	151	163	221	221	298	301	209	209	287	292	169	169	104	104
186	Wild	East	A. pisum	Medicago sativa	207	207	151	153	221	225	301	304	204	209	285	300	169	169	-9	-9
187	Wild	East	A. pisum	Medicago sativa	201	210	151	167	215	221	301	324	206	221	287	289	163	169	104	119
188	Wild	East	A. pisum	Medicago sativa	207	210	151	163	218	218	298	301	209	209	285	287	163	167	104	110
189	Wild	East	A. pisum	Medicago sativa	207	207	151	163	218	218	298	298	204	209	287	287	163	163	104	104
190	Wild	East	A. pisum	Medicago sativa	198	204	151	161	218	246	296	304	204	209	272	290	163	169	104	104
191	Wild	East	A. pisum	Medicago sativa	201	207	161	161	234	240	298	298	204	209	289	292	163	169	-9	-9
192	Wild	East	A. pisum	Medicago sativa	204	207	151	159	215	221	313	313	209	215	287	287	167	169	107	110
193	Wild	East	A. pisum	Medicago sativa	207	210	151	167	221	221	298	298	209	209	287	290	163	169	104	104
194	Wild	East	A. pisum	Medicago sativa	201	207	151	151	218	221	298	298	209	215	285	287	169	169	104	113
195	Wild	East	A. pisum	Medicago sativa	207	213	161	161	225	225	298	301	209	215	289	290	-9	-9	-9	-9
196	Wild	East	A. pisum	Medicago sativa	204	207	151	151	221	221	298	301	209	209	287	300	167	169	104	110
197	Wild	East	A. pisum	Medicago sativa	210	210	151	151	218	218	298	298	209	215	289	300	167	169	104	116
198	Wild	East	A. pisum	Medicago sativa	204	207	151	151	221	221	298	298	209	209	276	287	167	169	116	116
199	Wild	East	A. pisum	Medicago sativa	207	207	151	163	210	221	298	298	209	215	287	287	167	169	-9	-9
200	Wild	East	A. pisum	Medicago sativa	204	210	161	177	218	221	301	301	209	209	276	287	161	163	-9	-9
201	Wild	East	A. pisum	Medicago sativa	198	201	167	170	218	237	298	298	209	209	287	289	169	169	104	110
202	Wild	East	A. pisum	Medicago sativa	207	210	153	153	218	240	298	298	209	215	289	296	161	169	104	113
203	Wild	East	A. pisum	Medicago sativa	207	210	151	161	218	234	301	313	209	209	287	287	169	169	110	116
204	Wild	East	A. pisum	Medicago sativa	198	204	151	151	221	221	298	301	209	209	-9	-9	167	169	107	116
205	Wild	East	A. pisum	Medicago sativa	201	207	151	170	218	221	298	304	209	209	289	289	163	163	113	113
206	Wild	East	A. pisum	Medicago sativa	198	204	159	163	218	231	298	301	209	209	287	289	163	163	104	113
207	Wild	East	A. pisum	Medicago sativa	198	201	161	173	218	221	298	319	209	209	287	287	161	169	104	110
208	Wild	East	A. pisum	Medicago sativa	207	207	159	159	213	213	310	310	209	209	289	289	169	169	113	113
209	Wild	West	A. pisum	Medicago sativa	204	204	161	161	218	218	313	313	209	209	290	290	163	163	123	123
210	Wild	West	A. pisum	Medicago sativa	201	210	-9	-9	221	221	298	304	204	209	287	287	163	169	104	113
211	Wild	West	A. pisum	Medicago sativa	210	210	-9	-9	237	237	-9	-9	213	213	287	287	169	169	113	113
212	Wild	West	A. pisum	Medicago sativa	204	207	151	163	221	234	298	301	204	206	289	289	163	167	104	132
213	Wild	West	A. pisum	Medicago sativa	210	210	151	182	218	243	298	298	209	209	285	287	163	163	-9	-9
214	Wild	West	A. pisum	Medicago sativa	198	207	151	161	221	221	298	298	209	209	287	287	169	169	104	116
215	Wild	West	A. pisum	Medicago sativa	-9	-9	151	161	218	218	298	298	198	209	287	287	166	167	104	116
216	Wild	West	A. pisum	Medicago sativa	201	207	151	159	221	221	298	298	209	209	283	289	169	173	98	110
217	Wild	West	A. pisum	Medicago sativa	198	210	-9	-9	218	218	298	298	209	209	289	289	169	169	98	98
218	Wild	West	A. pisum	Medicago sativa	201	207	151	172	221	221	298	298	204	209	289	290	163	169	113	113
219	Wild	West	A. pisum	Medicago sativa	198	210	161	161	218	218	296	296	204	204	289	289	163	163	110	110
220	Wild	West	A. pisum	Medicago sativa	201	207	151	166	218	218	298	298	209	209	279	287	163	166	104	113
221	Wild	West	A. pisum	Medicago sativa	198	207	151	151	221	225	298	298	209	209	279	287	163	167	110	113
222	Wild	West	A. pisum	Medicago sativa	204	207	151	151	218	218	301	301	209	209	289	289	163	169	104	110
223	Wild	West	A. pisum	Medicago sativa	201	207	151	151	218	221	298	298	209	209	287	290	161	161	104	113
224	Wild	West	A. pisum	Medicago sativa	207	210	151	161	218	221	298	301	209	209	285	287	163	169	104	107
225	Wild	West	A. pisum	Medicago sativa	201	207	161	163	213	218	301	304	209	209	-9	-9	163	169	110	113
226	Wild	West	A. pisum	Medicago sativa	198	201	161	161	218	221	296	298	209	209	287	289	163	166	107	116
227	Wild	West	A. pisum	Medicago sativa	201	207	-9	-9	213	218	298	301	192	192	267	267	163	169	-9	-9
228	Wild	West	A. pisum	Medicago sativa	210	210	151	170	218	234	298	301	204	209	287	289	163	169	104	110
229	Wild	West	A. pisum	Medicago sativa	207	207	159	161	215	221	298	304	209	218	287	289	169	169	113	119
230	Wild	West	A. pisum	Medicago sativa	210	210	-9	-9	215	221	298	298	204	213	285	287	163	167	-9	-9
231	Wild	West	A. pisum	Medicago sativa	198	204	-9	-9	218	218	301	301	209	209	285	287	169	171	110	110
232	Wild	West	A. pisum	Medicago sativa	201	201	153	163	-9	-9	298	298	209	213	289	289	169	169	110	110
233	Wild	West	A. pisum	Medicago sativa	207	207	-9	-9	-9	-9	301	301	206	209	289	290	169	169	110	116
234	Wild	West	A. pisum	Medicago sativa	198	201	-9	-9	213	221	298	301	209	209	272	287	163	167	104	113
235	Wild	West	A. pisum	Medicago sativa	204	207	-9	-9	218	228	298	304	209	215	281	287	163	169	110	113
236	Wild	West	A. pisum	Medicago sativa	-9	-9	153	166	218	218	298	301	209	209	287	287	163	166	113	113
237	Wild	West	A. pisum	Medicago sativa	-9	-9	151	153	218	221	298	298	209	209	287	287	163	167	-9	-9
238	Wild	West	A. pisum	Medicago sativa	201	204	161	161	218	218	298	298	209	209	287	289	163	169	-9	-9
239	Wild	West	A. pisum	Medicago sativa	201	204	163	166	218	221	301	301	209	213	289	290	169	173	-9	-9
240	Wild	West	A. pisum	Medicago sativa	207	210	151	153	221	221	298	298	209	213	279	292	161	167	-9	-9
241	Wild	West	A. pisum	Medicago sativa	210	210	151	151	218	218	301	301	209	209	292	292	161	161	104	104
242	Wild	West	A. pisum	Medicago sativa	198	198	-9	-9	214	214	290	290	201	201	287	287	154	154	-9	-9
243	Wild	West	A. pisum	Medicago sativa	198	207	-9	-9	214	217	290	296	201	201	290	292	154	154	-9	-9
244	Wild	West	A. pisum	Medicago sativa	207	207	151	151	221	221	301	301	209	209	287	287	163	163	-9	-9
245	Wild	West	A. pisum	Medicago sativa	198	198	-9	-9	214	214	290	290	201	201	294	294	154	154	-9	-9
246	Wild	West	A. pisum	Medicago sativa	207	207	161	161	221	221	298	298	215	215	287	287	173	173	-9	-9
247	Wild	West	A. pisum	Medicago sativa	201	201	161	161	221	221	298	319	209	209	287	287	163	163	104	104
248	Wild	West	A. pisum	Medicago sativa	201	204	159	177	218	243	298	298	209	209	287	289	161	169	104	129
249	Wild	West	A. pisum	Medicago sativa	198	204	151	159	221	221	298	301	209	209	285	290	163	169	-9	-9
250	Wild	West	A. pisum	Medicago sativa	198	198	-9	-9	218	218	301	301	215	215	287	287	169	169	-9	-9
251	Wild	West	A. pisum	Medicago sativa	207	207	163	163	218	234	301	324	209	209	287	287	169	169	-9	-9
252	Wild	West	A. pisum	Medicago sativa	207	210	-9	-9	218	221	298	298	213	215	287	287	161	169	-9	-9
253	Wild	West	A. pisum	Medicago sativa	210	210	151	151	218	218	298	298	209	209	285	285	169	169	-9	-9
254	Wild	West	A. pisum	Medicago sativa	210	210	163	163	218	218	301	301	204	204	289	289	169	169	104	104
255	Wild	West	A. pisum	Medicago sativa	198	198	151	151	218	218	298	298	209	209	290	290	167	167	107	107
256	Wild	West	A. pisum	Medicago sativa	210	210	151	155	215	218	298	298	209	209	287	289	163	169	104	119
257	Wild	West	A. pisum	Medicago sativa	210	210	-9	-9	214	214	290	290	201	201	290	290	-9	-9	104	104
258	Wild	West	A. pisum	Medicago sativa	210	210	163	163	221	221	301	301	209	209	289	289	169	169	-9	-9
259	Wild	West	A. pisum	Medicago sativa	210	210	161	161	221	221	324	324	209	209	287	287	166	166	-9	-9
260	Wild	West	A. pisum	Medicago sativa	198	198	163	163	221	221	298	298	209	209	283	283	166	166	-9	-9
261	Wild	West	A. pisum	Medicago sativa	198	201	151	173	218	237	298	301	209	209	287	290	161	169	104	119
262	Wild	West	A. pisum	Medicago sativa	213	213	161	161	218	218	298	298	209	209	289	289	169	169	104	104
263	Wild	West	A. pisum	Medicago sativa	207	210	151	161	221	225	298	304	209	215	287	287	173	173	-9	-9
264	Wild	West	A. pisum	Medicago sativa	210	210	167	167	215	215	298	298	215	215	289	289	163	163	-9	-9
265	Wild	West	A. pisum	Medicago sativa	210	210	161	161	218	218	307	307	209	209	287	287	167	167	-9	-9
266	Wild	West	A. pisum	Medicago sativa	201	204	151	161	-9	-9	296	298	204	209	272	289	163	169	113	113
267	Wild	West	A. pisum	Medicago sativa	201	207	163	166	221	221	298	301	204	209	285	289	161	169	104	113
268	Wild	West	A. pisum	Medicago sativa	198	198	151	151	221	221	301	301	209	209	285	285	169	169	116	116
269	Wild	West	A. pisum	Medicago sativa	198	207	151	151	221	221	301	301	213	213	289	289	169	169	104	104
270	Wild	West	A. pisum	Medicago sativa	201	201	151	151	225	225	298	298	209	209	290	290	167	167	113	113
271	Wild	West	A. pisum	Medicago sativa	207	207	151	151	221	225	301	301	206	209	289	289	163	163	-9	-9
272	Wild	West	A. pisum	Medicago sativa	207	207	151	151	218	225	298	298	209	209	289	289	163	169	-9	-9
273	Wild	West	A. pisum	Medicago sativa	198	201	-9	-9	-9	-9	298	301	204	215	272	285	163	169	104	116
274	Wild	West	A. pisum	Medicago sativa	204	204	-9	-9	218	221	301	304	209	215	272	283	161	169	104	104
275	Wild	West	A. pisum	Medicago sativa	207	207	-9	-9	210	221	298	301	209	209	287	289	163	163	104	113
276	Wild	West	A. pisum	Medicago sativa	204	207	151	161	221	221	298	298	209	209	289	289	169	171	104	110
277	Wild	West	A. pisum	Medicago sativa	201	201	159	167	218	221	298	298	209	209	283	287	169	171	113	116
278	Wild	West	A. pisum	Medicago sativa	204	207	157	167	218	225	298	301	204	213	287	300	163	169	-9	-9
279	Wild	West	A. pisum	Medicago sativa	201	210	151	151	-9	-9	298	313	209	209	287	287	169	169	-9	-9
280	Wild	West	A. pisum	Medicago sativa	201	207	151	151	215	218	298	298	204	209	285	289	169	169	-9	-9
281	Wild	West	A. pisum	Medicago sativa	198	207	161	161	218	225	298	298	209	209	287	287	163	169	113	119
282	Wild	West	A. pisum	Medicago sativa	207	210	163	163	221	221	298	298	204	204	300	300	167	167	113	113
283	Wild	West	A. pisum	Medicago sativa	-9	-9	155	170	-9	-9	301	301	209	213	287	290	161	167	104	104
284	Wild	West	A. pisum	Medicago sativa	201	207	161	161	218	218	298	298	204	204	289	289	169	169	110	110
285	Wild	West	A. pisum	Medicago sativa	201	210	-9	-9	-9	-9	298	298	204	204	289	289	169	169	104	104
286	Wild	West	A. pisum	Medicago sativa	-9	-9	159	161	218	243	298	301	209	209	283	287	169	169	104	113
287	Wild	West	A. pisum	Medicago sativa	207	210	159	163	215	218	298	301	209	209	285	300	161	161	104	110
288	Wild	West	A. pisum	Medicago sativa	210	210	151	153	213	225	298	298	209	213	281	287	167	169	113	113
289	Wild	West	A. pisum	Medicago sativa	210	213	151	155	215	221	298	301	209	209	-9	-9	169	169	104	110
290	Wild	West	A. pisum	Medicago sativa	210	210	163	170	225	225	298	298	209	209	289	290	169	171	113	116
291	Wild	West	A. pisum	Medicago sativa	201	210	163	163	218	218	298	298	215	215	287	287	169	169	113	113
292	Wild	West	A. pisum	Medicago sativa	207	207	-9	-9	214	214	290	290	201	201	290	290	154	154	104	104
293	Wild	East	A. pisum	Medicago sativa	210	210	157	161	218	221	298	301	209	213	287	287	163	169	107	113
294	Wild	East	A. pisum	Medicago sativa	198	207	-9	-9	217	217	290	290	201	201	294	296	-9	-9	104	104
295	Wild	East	A. pisum	Medicago sativa	201	210	157	161	218	221	-9	-9	204	209	279	279	169	169	110	113
296	Wild	East	A. pisum	Medicago sativa	207	207	-9	-9	218	218	298	301	206	209	-9	-9	163	169	110	132
297	Wild	East	A. pisum	Medicago sativa	201	210	-9	-9	221	225	298	298	213	218	287	289	163	173	113	113
298	Wild	East	A. pisum	Medicago sativa	198	207	161	170	218	234	298	301	209	218	272	290	161	167	110	110
299	Wild	East	A. pisum	Medicago sativa	198	213	151	161	221	228	298	301	209	209	287	289	161	169	104	116
300	Wild	East	A. pisum	Medicago sativa	201	201	155	182	225	234	298	298	209	209	287	287	169	171	-9	-9
301	Wild	East	A. pisum	Medicago sativa	198	207	-9	-9	225	225	298	304	213	213	289	290	173	173	-9	-9
302	Wild	East	A. pisum	Medicago sativa	201	210	-9	-9	221	221	298	304	209	209	287	287	161	169	129	129
303	Wild	East	A. pisum	Medicago sativa	198	207	-9	-9	218	221	298	301	209	209	287	290	163	169	-9	-9
304	Wild	East	A. pisum	Medicago sativa	207	207	167	167	221	221	298	298	215	215	287	287	163	163	-9	-9
305	Wild	East	A. pisum	Medicago sativa	198	201	161	161	218	218	298	301	204	209	287	289	169	169	-9	-9
306	Wild	East	A. pisum	Medicago sativa	207	207	161	161	218	221	307	307	204	209	287	287	161	169	104	104
307	Wild	East	A. pisum	Medicago sativa	201	210	151	153	-9	-9	301	301	204	209	283	289	169	169	113	119
308	Wild	East	A. pisum	Medicago sativa	201	201	-9	-9	218	218	301	301	209	209	287	287	163	163	138	138
309	Wild	East	A. pisum	Medicago sativa	207	207	-9	-9	-9	-9	298	301	206	209	290	290	163	169	110	132
310	Wild	East	A. pisum	Medicago sativa	201	201	151	161	218	221	307	313	209	218	287	287	167	169	113	119
311	Wild	East	A. pisum	Medicago sativa	207	207	151	159	218	228	298	301	209	209	285	287	163	163	119	123
312	Wild	East	A. pisum	Medicago sativa	204	207	-9	-9	215	218	298	298	209	209	287	289	169	169	110	113
313	Wild	East	A. pisum	Medicago sativa	207	207	153	153	221	221	301	301	221	221	285	285	169	169	-9	-9
314	Wild	East	A. pisum	Medicago sativa	198	207	161	161	218	218	301	301	221	221	287	287	169	169	-9	-9
315	Wild	West	A. pisum	Medicago sativa	201	201	159	159	218	243	298	301	204	209	289	289	163	169	104	104
316	Wild	West	A. pisum	Medicago sativa	201	201	-9	-9	221	225	298	301	204	209	285	289	161	163	113	113
317	Wild	West	A. pisum	Medicago sativa	201	204	151	163	218	221	-9	-9	209	209	289	290	163	169	110	113
318	Wild	West	A. pisum	Medicago sativa	204	204	166	166	221	221	301	301	218	218	287	287	169	169	104	104
319	Wild	West	A. pisum	Medicago sativa	207	210	153	161	218	221	298	301	204	204	283	289	161	161	104	113
320	Wild	West	A. pisum	Medicago sativa	207	210	157	161	218	218	298	301	209	215	289	296	163	169	104	110
321	Wild	West	A. pisum	Medicago sativa	210	210	151	163	218	221	298	304	204	209	285	285	167	169	104	110
322	Wild	West	A. pisum	Medicago sativa	201	207	151	163	221	221	298	298	209	209	287	290	171	173	104	145
323	Wild	West	A. pisum	Medicago sativa	201	207	153	170	218	228	301	301	209	209	289	289	161	169	113	116
324	Wild	West	A. pisum	Medicago sativa	201	207	151	161	221	221	301	304	209	209	285	289	169	169	104	113
325	Wild	West	A. pisum	Medicago sativa	201	201	151	163	218	221	298	298	209	209	283	287	163	169	110	132
326	Wild	West	A. pisum	Medicago sativa	201	207	-9	-9	215	221	298	301	209	209	289	292	163	169	113	116
327	Wild	West	A. pisum	Medicago sativa	198	204	161	170	218	221	298	298	204	204	285	287	163	169	104	110
328	Wild	West	A. pisum	Medicago sativa	201	207	151	151	221	221	301	301	209	215	-9	-9	166	169	113	116
329	Wild	West	A. pisum	Medicago sativa	-9	-9	-9	-9	218	221	301	301	209	209	287	289	169	169	104	119
330	Wild	West	A. pisum	Medicago sativa	-9	-9	161	161	221	221	301	301	204	204	287	287	163	163	113	113
331	Wild	West	A. pisum	Medicago sativa	-9	-9	170	170	240	240	304	304	215	215	287	287	173	173	110	110
332	Wild	West	A. pisum	Medicago sativa	198	210	151	163	218	218	298	301	209	209	-9	-9	167	169	-9	-9
333	Wild	West	A. pisum	Medicago sativa	201	201	159	163	218	221	298	298	204	209	279	289	169	169	-9	-9
334	Wild	West	A. pisum	Medicago sativa	207	207	151	151	218	221	298	301	209	209	279	289	163	173	-9	-9
335	Wild	West	A. pisum	Medicago sativa	207	207	-9	-9	215	221	298	301	209	209	285	287	163	163	107	138
336	Wild	West	A. pisum	Medicago sativa	201	204	151	170	218	221	298	298	204	209	287	292	169	169	104	129
337	Wild	West	A. pisum	Medicago sativa	204	207	159	159	221	243	298	298	209	213	281	289	169	169	104	104
338	Wild	West	A. pisum	Medicago sativa	210	210	166	175	221	221	298	301	209	209	287	289	169	171	104	116
339	Wild	West	A. pisum	Medicago sativa	201	210	151	151	218	218	298	301	209	218	272	289	163	169	104	113
340	Wild	West	A. pisum	Medicago sativa	210	210	159	159	218	218	298	298	209	209	289	289	169	169	110	110
341	Wild	West	A. pisum	Medicago sativa	198	207	151	153	221	221	298	301	204	209	290	292	167	169	116	116
342	Wild	West	A. pisum	Medicago sativa	198	207	-9	-9	214	217	290	290	201	201	289	292	-9	-9	104	104
343	Wild	West	A. pisum	Medicago sativa	198	210	-9	-9	221	221	301	304	209	209	279	287	163	173	104	113
344	Wild	West	A. pisum	Medicago sativa	201	210	-9	-9	218	218	298	298	209	209	285	287	166	169	110	113
345	Wild	West	A. pisum	Medicago sativa	207	207	-9	-9	218	218	301	301	209	209	279	279	161	161	107	107
346	Wild	West	A. pisum	Medicago sativa	207	207	-9	-9	218	221	298	301	209	215	279	289	161	163	104	107
347	Wild	West	A. pisum	Medicago sativa	210	210	151	170	221	221	298	301	209	209	287	289	169	173	104	113
348	Wild	West	A. pisum	Medicago sativa	201	210	-9	-9	225	225	301	301	209	215	289	289	167	169	110	110
349	Wild	West	A. pisum	Medicago sativa	201	210	-9	-9	213	221	298	301	213	215	283	290	167	173	104	110
350	Wild	West	A. pisum	Medicago sativa	198	207	-9	-9	218	218	298	307	204	215	279	279	161	169	113	116
351	Wild	West	A. pisum	Medicago sativa	204	207	-9	-9	218	221	298	298	204	209	-9	-9	167	169	104	119
352	Wild	West	A. pisum	Medicago sativa	198	204	-9	-9	218	221	301	301	209	209	285	287	169	171	104	116
353	Wild	West	A. pisum	Medicago sativa	201	210	-9	-9	218	218	298	301	209	215	283	287	163	163	107	107
354	Wild	West	A. pisum	Medicago sativa	207	210	-9	-9	218	221	298	298	204	215	287	289	163	169	113	132
355	Wild	West	A. pisum	Medicago sativa	198	204	-9	-9	218	221	298	298	206	209	285	287	167	169	113	113
356	Wild	West	A. pisum	Medicago sativa	207	207	-9	-9	214	214	290	290	201	201	290	292	-9	-9	101	104
357	Wild	East	A. pisum	Medicago sativa	204	210	161	161	218	221	296	298	206	209	290	292	163	169	116	129
358	Wild	East	A. pisum	Medicago sativa	201	204	159	161	221	225	304	304	209	209	287	287	166	169	104	110
359	Wild	East	A. pisum	Medicago sativa	201	207	166	167	218	218	298	298	209	209	287	289	161	166	110	110
360	Wild	East	A. pisum	Medicago sativa	198	207	153	161	215	218	298	298	209	218	289	290	169	169	104	113
361	Wild	East	A. pisum	Trifolium sp	210	213	161	161	215	218	298	304	209	213	-9	-9	169	169	98	110
362	Wild	East	A. pisum	Trifolium sp	201	207	161	161	221	225	298	298	209	215	287	289	161	169	107	138
363	Wild	East	A. pisum	Trifolium sp	201	210	151	163	218	221	301	301	213	215	289	290	169	173	110	135
364	Wild	West	A. pisum	Trifolium sp	201	201	166	166	221	221	301	301	209	209	287	287	169	169	116	116
365	Wild	West	A. pisum	Trifolium sp	198	210	153	161	218	218	298	301	209	218	287	289	163	169	101	110
366	Wild	West	A. pisum	Trifolium sp	198	210	161	170	215	218	298	304	209	213	289	290	169	173	113	116
367	Wild	West	A. pisum	Trifolium sp	201	207	161	161	221	221	298	298	209	215	289	289	163	163	107	110
368	Wild	West	A. pisum	Trifolium sp	204	207	-9	-9	221	225	298	301	204	209	289	292	163	166	-9	-9
369	Wild	West	A. pisum	Trifolium sp	201	201	-9	-9	221	221	301	301	215	215	287	287	169	169	-9	-9
370	Wild	West	A. pisum	Trifolium sp	204	204	151	151	221	221	313	313	215	215	287	287	169	169	119	119
371	Wild	West	A. pisum	Trifolium sp	204	204	-9	-9	218	218	298	298	209	209	287	289	163	163	113	123
372	Wild	West	A. pisum	Trifolium sp	204	204	-9	-9	221	221	298	298	204	204	289	289	171	171	-9	-9
373	Wild	West	A. pisum	Trifolium sp	201	204	-9	-9	215	218	298	298	204	209	287	289	163	173	-9	-9
374	Wild	West	A. pisum	Trifolium sp	207	213	151	161	218	221	298	298	209	209	287	287	169	171	110	116
375	Wild	West	A. pisum	Trifolium sp	-9	-9	-9	-9	218	218	301	301	215	215	285	285	169	169	104	104
376	Wild	West	A. pisum	Trifolium sp	198	198	151	151	218	218	301	301	215	215	285	285	169	169	104	104
377	Wild	West	A. pisum	Trifolium sp	198	210	-9	-9	221	221	298	313	209	209	287	289	161	169	107	107
378	Wild	West	A. pisum	Trifolium sp	201	204	151	161	218	221	298	301	204	209	287	287	163	163	104	126
379	Wild	West	A. pisum	Trifolium sp	-9	-9	-9	-9	218	218	298	301	209	209	287	289	167	169	110	113
380	Wild	West	A. pisum	Trifolium sp	204	204	161	163	218	221	298	301	209	209	287	287	169	169	104	104
381	Wild	West	A. pisum	Trifolium sp	207	207	161	161	234	234	301	301	215	215	287	287	161	161	-9	-9
382	Wild	West	A. pisum	Trifolium sp	201	207	155	155	218	221	298	301	209	221	289	289	161	167	-9	-9
383	Wild	West	A. pisum	Trifolium sp	201	201	-9	-9	218	218	301	301	209	209	287	287	169	169	-9	-9
384	Wild	West	A. pisum	Trifolium sp	198	207	-9	-9	215	218	296	298	209	209	285	287	167	169	123	123
385	Wild	West	A. pisum	Trifolium sp	207	210	-9	-9	218	221	298	301	215	221	287	292	167	173	104	113
386	Wild	West	A. pisum	Trifolium sp	198	210	161	163	218	221	298	298	209	213	287	292	163	163	104	107
387	Wild	West	A. pisum	Trifolium sp	201	207	161	167	221	221	298	298	209	209	289	292	161	169	104	116
388	Wild	West	A. pisum	Trifolium sp	201	213	159	170	221	243	301	301	209	215	287	290	161	161	113	113
389	Wild	West	A. pisum	Trifolium sp	201	210	151	161	221	221	298	301	209	209	289	289	163	169	110	113
390	Wild	West	A. pisum	Trifolium sp	201	207	153	153	210	237	298	298	209	209	289	289	163	169	104	110
391	Wild	West	A. pisum	Trifolium sp	201	207	151	153	218	218	298	301	209	218	287	290	163	166	104	104
392	Wild	West	A. pisum	Trifolium sp	201	210	149	151	218	218	298	298	209	209	289	289	163	167	116	116
393	Wild	West	A. pisum	Trifolium sp	204	207	161	161	218	221	298	301	209	215	287	290	163	169	107	129
394	Wild	West	A. pisum	Trifolium sp	207	207	161	161	221	221	298	298	209	209	296	296	169	169	145	145
395	Wild	West	A. pisum	Trifolium sp	207	207	163	163	221	221	298	298	209	209	287	287	161	161	113	113
396	Wild	West	A. pisum	Trifolium sp	204	207	163	163	218	221	298	301	198	209	287	287	167	169	119	132
397	Wild	West	A. pisum	Trifolium sp	201	204	-9	-9	221	221	298	301	204	209	-9	-9	163	169	104	113
398	Wild	West	A. pisum	Trifolium sp	198	204	151	153	221	221	298	304	209	209	290	290	163	169	104	113
399	Wild	West	A. pisum	Trifolium sp	207	207	157	161	218	218	301	301	209	209	287	289	163	169	101	113
400	Wild	West	A. pisum	Trifolium sp	207	207	151	151	218	221	298	298	209	209	287	287	161	163	104	104
401	Wild	West	A. pisum	Trifolium sp	207	210	-9	-9	221	221	298	301	209	209	289	290	169	171	113	116
402	Wild	West	A. pisum	Trifolium sp	-9	-9	151	163	215	234	298	298	209	209	-9	-9	163	169	104	113
403	Wild	West	A. pisum	Trifolium sp	215	215	166	166	218	218	298	298	209	209	289	289	163	163	104	104
404	Wild	West	A. pisum	Trifolium sp	207	207	151	161	221	225	298	298	209	209	287	289	163	163	113	119
405	Wild	West	A. pisum	Trifolium sp	-9	-9	-9	-9	221	225	298	304	209	209	287	290	169	169	104	113
406	Wild	West	A. pisum	Trifolium sp	207	210	161	161	215	218	298	298	209	213	281	287	166	166	104	104
407	Wild	West	A. pisum	Trifolium sp	-9	-9	151	161	215	218	298	301	209	209	287	294	163	163	107	113
408	Wild	West	A. pisum	Trifolium sp	207	207	151	163	218	218	304	304	204	209	285	292	169	169	113	113
409	Wild	West	A. pisum	Trifolium sp	201	207	151	172	221	221	298	298	209	215	283	285	163	169	110	113
410	Wild	West	A. pisum	Trifolium sp	201	201	159	161	218	221	301	304	209	215	-9	-9	163	175	104	113
411	Wild	West	A. pisum	Trifolium sp	198	201	173	173	-9	-9	301	301	204	213	272	272	169	169	104	104
412	Wild	West	A. pisum	Trifolium sp	-9	-9	161	161	218	218	298	298	204	204	289	289	-9	-9	110	110
413	Wild	West	A. pisum	Trifolium sp	-9	-9	170	170	221	221	298	301	204	209	287	287	-9	-9	116	119
414	Wild	West	A. pisum	Trifolium sp	204	204	161	161	221	221	301	304	-9	-9	285	287	-9	-9	110	119
415	Wild	West	A. pisum	Trifolium sp	207	207	151	161	215	218	298	301	209	215	289	289	169	169	-9	-9
416	Wild	West	A. pisum	Trifolium sp	-9	-9	151	153	218	218	298	298	209	213	290	300	161	163	113	113
417	Wild	West	A. pisum	Trifolium sp	204	210	149	151	-9	-9	298	298	209	209	287	290	-9	-9	104	104
418	Wild	West	A. pisum	Trifolium sp	198	210	163	163	218	218	298	298	209	209	292	292	169	169	129	129
419	Wild	West	A. pisum	Trifolium sp	210	210	-9	-9	214	214	290	290	201	201	289	289	154	154	107	107
420	Wild	West	A. pisum	Trifolium sp	-9	-9	166	167	-9	-9	298	298	213	215	287	290	169	169	110	113
421	Wild	West	A. pisum	Trifolium sp	204	207	151	151	-9	-9	298	304	209	215	287	290	-9	-9	104	104
422	Wild	West	A. pisum	Trifolium sp	201	207	151	151	-9	-9	298	298	209	209	285	285	169	169	-9	-9
423	Wild	West	A. pisum	Trifolium sp	198	207	153	163	221	221	298	298	209	215	287	292	163	169	104	113
424	Wild	West	A. pisum	Trifolium sp	210	210	170	170	221	221	301	301	209	209	292	292	163	163	113	113
425	Wild	West	A. pisum	Trifolium sp	201	204	155	155	221	221	298	298	209	209	287	287	169	169	110	110
426	Wild	West	A. pisum	Trifolium sp	201	201	153	161	221	221	301	304	209	215	285	287	169	171	110	119
427	Wild	West	A. pisum	Trifolium sp	201	201	-9	-9	-9	-9	298	301	209	215	283	287	163	167	110	113
428	Wild	West	A. pisum	Trifolium sp	201	210	151	159	221	221	298	298	204	204	289	289	166	169	104	110
429	Wild	West	A. pisum	Trifolium sp	207	210	161	161	-9	-9	298	319	209	213	287	287	163	173	116	138
430	Wild	West	A. pisum	Trifolium sp	201	207	-9	-9	-9	-9	298	298	209	209	290	294	161	163	104	104
431	Wild	West	A. pisum	Trifolium sp	201	204	161	161	218	218	304	304	209	209	287	287	169	169	113	113
432	Wild	West	A. pisum	Trifolium sp	207	207	151	151	215	221	298	301	204	218	287	289	163	169	104	110
433	Wild	West	A. pisum	Trifolium sp	-9	-9	151	151	218	218	298	298	215	215	287	287	171	171	123	123
434	Wild	West	A. pisum	Trifolium sp	204	204	167	167	221	221	298	298	209	209	287	287	169	169	-9	-9
435	Wild	West	A. pisum	Trifolium sp	207	210	151	167	-9	-9	301	301	209	215	287	290	163	169	-9	-9
436	Wild	West	A. pisum	Trifolium sp	201	201	151	151	218	218	298	301	209	209	279	287	169	169	-9	-9
437	Wild	West	A. pisum	Trifolium sp	204	210	159	161	221	221	298	298	204	215	287	289	163	173	-9	-9
438	Wild	West	A. pisum	Trifolium sp	-9	-9	151	161	218	218	298	310	209	209	290	290	167	169	-9	-9
439	Wild	West	A. pisum	Trifolium sp	198	210	-9	-9	221	243	301	313	209	209	287	290	169	169	104	104
440	Wild	West	A. pisum	Trifolium sp	204	207	151	155	218	221	298	301	209	215	287	287	169	169	123	126
441	Wild	West	A. pisum	Trifolium sp	207	207	151	161	218	221	298	298	209	209	289	292	169	173	-9	-9
442	Wild	West	A. pisum	Trifolium sp	198	210	161	161	221	221	298	301	209	209	287	287	169	169	-9	-9
443	Wild	West	A. pisum	Trifolium sp	201	210	151	151	225	225	298	298	215	215	281	281	173	173	-9	-9
444	Wild	West	A. pisum	Trifolium sp	207	210	-9	-9	221	221	301	301	209	209	290	290	163	169	-9	-9
445	Wild	West	A. pisum	Trifolium sp	210	210	161	163	215	218	301	301	209	215	-9	-9	169	169	-9	-9
446	Wild	West	A. pisum	Trifolium sp	201	210	159	177	218	221	298	304	209	218	290	290	163	169	104	113
447	Wild	West	A. pisum	Trifolium sp	198	207	151	151	228	228	298	298	215	215	287	287	171	171	145	145
448	Wild	West	A. pisum	Trifolium sp	198	207	159	159	221	221	301	301	209	209	285	285	169	169	113	113
449	Wild	West	A. pisum	Trifolium sp	201	201	151	161	218	234	298	304	206	209	285	298	163	169	-9	-9
450	Wild	West	A. pisum	Trifolium sp	204	204	159	159	225	225	298	298	218	218	287	287	169	169	-9	-9
451	Wild	West	A. pisum	Trifolium sp	201	201	151	161	218	218	298	298	209	209	279	279	167	169	-9	-9
452	Wild	West	A. pisum	Trifolium sp	207	207	151	151	221	228	304	304	213	215	289	290	169	173	-9	-9
453	Wild	West	A. pisum	Trifolium sp	-9	-9	161	161	221	221	301	301	209	209	290	290	163	163	-9	-9
454	Wild	West	A. pisum	Trifolium sp	201	204	170	170	221	221	298	298	209	209	287	287	163	163	95	113
455	Wild	West	A. pisum	Trifolium sp	207	207	151	161	218	221	298	298	213	215	287	290	163	169	-9	-9
456	Wild	West	A. pisum	Trifolium sp	207	207	157	167	225	228	298	301	218	221	287	300	163	167	-9	-9
457	Wild	West	A. pisum	Trifolium sp	210	210	151	161	215	221	298	301	204	209	300	300	163	169	-9	-9
458	Wild	West	A. pisum	Trifolium sp	207	210	151	153	218	218	298	301	209	209	285	300	163	169	-9	-9
459	Wild	West	A. pisum	Trifolium sp	201	210	149	161	221	221	298	301	209	209	287	290	161	169	-9	-9
460	Wild	West	A. pisum	Trifolium sp	207	210	151	151	218	218	301	301	209	209	287	287	167	167	-9	-9
461	Wild	West	A. pisum	Trifolium sp	207	207	161	161	-9	-9	301	301	209	209	289	289	171	171	107	107
462	Wild	West	A. pisum	Trifolium sp	207	210	151	153	218	218	298	298	204	209	279	283	166	167	-9	-9
463	Wild	East	A. pisum	Trifolium sp	204	204	161	161	221	221	298	298	209	209	287	287	171	171	104	104
464	Wild	East	A. pisum	Trifolium sp	201	210	151	161	221	221	298	304	209	213	287	287	163	169	116	119
465	Wild	East	A. pisum	Trifolium sp	198	207	-9	-9	218	218	298	301	204	215	283	283	169	169	104	104
466	Wild	East	A. pisum	Trifolium sp	201	210	151	173	215	228	298	301	204	209	289	289	161	169	104	113
467	Wild	East	A. pisum	Trifolium sp	204	210	-9	-9	218	225	298	307	204	209	290	290	163	169	104	110
468	Wild	East	A. pisum	Trifolium sp	198	204	151	161	218	218	298	298	204	209	287	289	167	169	104	113
469	Wild	East	A. pisum	Trifolium sp	201	210	151	167	218	218	298	298	209	209	290	294	163	163	110	113
470	Wild	East	A. pisum	Trifolium sp	198	198	161	161	221	221	298	298	221	221	290	290	163	163	116	116
471	Wild	East	A. pisum	Trifolium sp	207	207	161	161	218	218	298	298	209	209	294	294	169	169	104	104
472	Wild	East	A. pisum	Trifolium sp	201	207	151	151	213	218	298	298	209	209	287	289	167	167	113	113
473	Wild	East	A. pisum	Trifolium sp	207	207	151	163	221	221	298	301	204	209	285	290	163	169	110	113
474	Wild	East	A. pisum	Trifolium sp	201	201	161	170	218	225	301	301	204	209	283	290	167	169	107	110
475	Wild	East	A. pisum	Trifolium sp	207	207	151	151	218	218	301	301	209	209	285	285	161	161	104	104
476	Wild	East	A. pisum	Trifolium sp	198	210	151	173	218	218	298	301	204	209	287	290	169	169	107	132
477	Wild	East	A. pisum	Trifolium sp	201	204	151	161	218	225	301	301	204	215	287	287	169	169	110	113
478	Wild	East	A. pisum	Trifolium sp	210	210	151	166	218	221	298	304	209	209	283	289	169	169	110	129
479	Wild	East	A. pisum	Trifolium sp	198	207	-9	-9	-9	-9	290	290	201	201	290	292	163	169	104	104
480	Wild	East	A. pisum	Trifolium sp	204	207	151	161	218	221	298	301	198	213	289	290	161	163	110	119
481	Wild	East	A. pisum	Trifolium sp	198	204	-9	-9	218	218	296	298	209	213	290	290	163	169	113	113
482	Wild	East	A. pisum	Trifolium sp	210	210	151	161	218	218	298	298	209	215	279	289	169	171	104	104
483	Wild	East	A. pisum	Trifolium sp	204	204	151	161	218	221	298	301	209	209	287	296	163	163	110	110
484	Wild	East	A. pisum	Trifolium sp	198	210	-9	-9	218	221	298	301	204	221	287	287	161	169	104	113
485	Wild	East	A. pisum	Trifolium sp	207	207	151	159	221	234	298	301	209	209	287	290	163	169	110	110
486	Wild	East	A. pisum	Trifolium sp	207	210	161	163	221	221	301	301	204	209	287	290	161	169	110	116
487	Wild	East	A. pisum	Trifolium sp	207	207	153	153	221	221	298	301	209	215	287	289	163	169	104	113
488	Wild	East	A. pisum	Trifolium sp	207	210	151	151	225	225	298	301	209	209	287	287	163	169	110	135
489	Wild	East	A. pisum	Trifolium sp	207	210	151	151	221	221	298	301	209	209	287	287	163	169	104	113
490	Wild	East	A. pisum	Trifolium sp	207	213	161	161	218	221	298	301	209	213	287	289	163	166	107	113
491	Wild	East	A. pisum	Trifolium sp	198	207	-9	-9	214	214	290	290	201	201	290	294	-9	-9	104	104
492	Wild	East	A. pisum	Trifolium sp	204	207	151	161	218	218	298	319	209	209	285	287	166	169	110	116
493	Wild	East	A. pisum	Trifolium sp	198	204	-9	-9	210	217	290	290	201	201	289	294	-9	-9	104	104
494	Wild	East	A. pisum	Trifolium sp	198	210	161	166	218	221	301	301	209	215	287	289	163	169	104	110
495	Wild	East	A. pisum	Trifolium sp	201	201	161	161	221	221	298	298	215	215	290	290	163	163	116	116
496	Wild	East	A. pisum	Trifolium sp	204	204	170	170	218	218	298	298	209	209	292	292	167	167	145	145
497	Wild	East	A. pisum	Trifolium sp	201	210	151	161	215	221	298	298	209	209	287	287	161	167	101	104
498	Wild	East	A. pisum	Trifolium sp	204	210	151	163	218	221	298	298	209	215	290	300	163	169	104	116
499	Wild	East	A. pisum	Trifolium sp	201	207	-9	-9	215	231	298	301	215	221	283	289	169	169	110	113
500	Wild	East	A. pisum	Trifolium sp	207	207	-9	-9	214	214	290	290	201	201	281	287	-9	-9	104	104
501	Wild	East	A. pisum	Trifolium sp	198	198	-9	-9	214	218	290	290	201	201	294	294	-9	-9	104	104
502	Wild	East	A. pisum	Trifolium sp	201	201	159	161	218	221	298	301	209	215	287	287	163	169	113	119
503	Wild	East	A. pisum	Trifolium sp	204	207	151	161	221	246	298	301	209	209	-9	-9	163	163	113	116
504	Wild	East	A. pisum	Trifolium sp	201	201	151	161	221	225	-9	-9	209	209	287	290	169	173	119	135
505	Wild	East	A. pisum	Trifolium sp	201	207	153	167	221	221	-9	-9	206	209	-9	-9	163	167	107	113
506	Wild	East	A. pisum	Trifolium sp	207	210	-9	-9	214	214	290	290	201	201	289	290	-9	-9	104	104
507	Wild	East	A. pisum	Trifolium sp	204	210	-9	-9	214	214	290	290	201	201	283	290	154	154	107	107
508	Wild	East	A. pisum	Trifolium sp	207	207	-9	-9	218	218	301	301	209	209	281	281	167	167	104	104
509	Wild	East	A. pisum	Trifolium sp	201	210	161	170	218	240	298	301	209	209	290	290	163	169	110	110
510	Wild	East	A. pisum	Trifolium sp	207	207	151	161	221	225	298	298	209	218	287	287	163	169	113	116
511	Wild	East	A. pisum	Trifolium sp	207	207	161	167	218	218	298	301	204	209	289	292	169	173	104	145
512	Wild	East	A. pisum	Trifolium sp	201	207	151	151	215	225	298	301	209	215	283	285	163	169	104	104
513	Wild	East	A. pisum	Trifolium sp	201	207	167	170	225	246	298	298	213	218	287	287	163	169	104	113
514	Wild	East	A. pisum	Trifolium sp	207	210	161	161	218	218	298	298	204	209	287	287	163	169	104	104
515	Wild	East	A. pisum	Trifolium sp	198	210	155	155	218	221	298	298	209	209	279	285	169	171	107	107
516	Wild	East	A. pisum	Trifolium sp	201	204	151	161	218	218	298	301	204	209	287	289	163	167	104	116
517	Wild	East	A. pisum	Trifolium sp	201	201	153	153	221	221	298	307	209	213	287	289	163	169	113	119
518	Wild	East	A. pisum	Trifolium sp	213	213	153	153	221	221	298	298	209	209	289	289	163	163	116	116
519	Wild	West	A. pisum	Trifolium sp	204	207	151	161	218	221	298	301	209	209	287	287	167	169	104	145
520	Wild	West	A. pisum	Trifolium sp	198	207	151	161	218	221	298	298	209	215	287	287	169	169	113	119
521	Wild	West	A. pisum	Trifolium sp	207	210	161	161	215	221	298	301	209	215	283	285	166	169	98	126
522	Wild	West	A. pisum	Trifolium sp	-9	-9	159	161	218	218	301	301	209	215	287	287	161	161	-9	-9
523	Wild	West	A. pisum	Trifolium sp	198	210	151	167	218	221	298	301	209	209	287	292	169	169	113	138
524	Wild	West	A. pisum	Trifolium sp	198	207	-9	-9	225	225	298	313	209	215	287	289	163	173	104	110
525	Wild	West	A. pisum	Trifolium sp	201	207	-9	-9	215	218	298	301	209	209	281	285	169	169	110	110
526	Wild	West	A. pisum	Trifolium sp	207	207	-9	-9	221	225	298	301	213	215	272	289	169	169	104	113
527	Wild	West	A. pisum	Trifolium sp	207	207	-9	-9	221	221	301	301	209	209	290	290	169	169	104	104
528	Wild	West	A. pisum	Trifolium sp	204	207	151	163	221	240	301	301	215	215	289	289	169	169	98	113
529	Wild	West	A. pisum	Trifolium sp	201	210	-9	-9	218	221	301	304	209	215	279	287	163	173	113	145
530	Wild	West	A. pisum	Trifolium sp	204	207	151	161	221	221	298	301	209	209	279	285	161	169	110	129
531	Wild	West	A. pisum	Trifolium sp	207	210	161	161	221	221	298	301	209	209	287	287	163	169	113	113
532	Wild	West	A. pisum	Trifolium sp	201	201	151	170	218	218	298	298	204	204	283	287	163	169	101	101
533	Wild	West	A. pisum	Trifolium sp	198	201	153	180	218	221	298	298	209	215	289	296	169	173	104	104
534	Wild	West	A. pisum	Trifolium sp	207	210	151	172	221	225	298	298	204	209	287	289	161	163	104	129
535	Wild	West	A. pisum	Trifolium sp	207	207	151	159	221	246	298	301	204	209	272	287	169	173	104	116
536	Wild	West	A. pisum	Trifolium sp	195	195	151	166	221	221	301	301	204	215	-9	-9	163	171	116	119
537	Wild	West	A. pisum	Trifolium sp	207	210	151	153	218	221	298	298	209	215	-9	-9	169	169	104	104
538	Wild	West	A. pisum	Trifolium sp	201	207	-9	-9	221	221	301	301	209	209	287	289	163	173	104	104
539	Wild	West	A. pisum	Trifolium sp	198	207	161	161	213	221	298	313	209	218	287	287	169	169	113	113
540	Wild	West	A. pisum	Trifolium sp	207	213	153	155	218	221	304	304	209	209	289	300	163	169	110	110
541	Wild	West	A. pisum	Trifolium sp	198	207	151	151	-9	-9	298	298	206	206	281	281	163	163	-9	-9
542	Wild	West	A. pisum	Trifolium sp	207	207	-9	-9	218	221	301	307	209	209	290	290	163	163	104	104
543	Wild	East	A. pisum	Trifolium sp	198	198	-9	-9	221	221	301	304	209	209	289	292	161	169	110	113
544	Wild	East	A. pisum	Trifolium sp	204	204	159	163	218	218	298	304	209	209	290	300	167	169	104	104
545	Wild	East	A. pisum	Trifolium sp	207	210	-9	-9	218	218	298	301	204	209	287	290	163	169	-9	-9
546	Wild	East	A. pisum	Trifolium sp	198	207	161	170	218	221	298	298	209	209	287	289	163	169	104	110
547	Wild	East	A. pisum	Trifolium sp	207	210	151	151	218	221	301	301	213	215	281	281	166	169	107	113
548	Wild	East	A. pisum	Trifolium sp	198	207	149	151	210	221	298	298	204	204	287	287	163	163	110	110
549	Wild	East	A. pisum	Trifolium sp	201	201	153	170	221	225	301	301	209	218	287	290	161	166	107	129
550	Wild	East	A. pisum	Trifolium sp	213	213	153	153	221	221	301	301	204	204	287	287	161	161	126	126
551	Wild	East	A. pisum	Trifolium sp	198	198	161	170	218	254	298	319	209	209	283	287	161	169	113	119
552	Wild	East	A. pisum	Trifolium sp	201	207	157	161	221	221	298	301	209	209	289	289	163	169	110	113
553	Wild	East	A. pisum	Trifolium sp	207	207	151	151	218	218	290	298	206	209	287	287	163	169	107	113
554	Wild	East	A. pisum	Trifolium sp	201	201	163	163	218	218	298	301	209	209	285	285	161	169	110	138
555	Wild	East	A. pisum	Trifolium sp	207	210	159	159	-9	-9	298	301	209	209	285	289	163	169	-9	-9
556	Wild	East	A. pisum	Trifolium sp	198	198	-9	-9	218	218	301	304	209	218	283	285	161	169	104	107
557	Commercial	Supplier 1	unknown	unknown	201	207	151	151	221	221	298	298	204	209	289	289	163	163	113	113
558	Commercial	Supplier 1	unknown	unknown	204	204	151	151	221	225	298	298	204	209	289	289	163	163	113	113
559	Commercial	Supplier 1	unknown	unknown	207	213	151	151	221	221	298	298	209	209	289	289	163	163	107	113
560	Commercial	Supplier 2	unknown	unknown	198	201	161	161	221	221	301	301	204	209	283	289	161	161	110	129
561	Commercial	Supplier 2	unknown	unknown	198	201	151	151	218	218	298	298	209	209	289	289	161	161	110	113
562	Commercial	Supplier 2	unknown	unknown	201	207	151	157	218	218	298	301	204	209	283	289	161	161	113	129
563	Commercial	Supplier 2	unknown	unknown	198	198	151	151	218	218	298	301	204	209	283	289	161	161	110	113
564	Commercial	Supplier 3	unknown	unknown	198	201	151	151	221	221	298	298	209	209	283	289	161	161	113	129
565	Commercial	Supplier 1	unknown	unknown	-9	-9	151	159	218	218	298	298	204	204	289	289	161	161	113	113
566	Commercial	Supplier 1	unknown	unknown	-9	-9	159	172	218	218	286	298	209	209	-9	-9	161	161	110	113
567	Commercial	Supplier 1	unknown	unknown	-9	-9	151	151	221	221	301	301	204	209	289	289	161	161	113	129
568	Commercial	Supplier 3	unknown	unknown	198	198	149	151	221	221	298	301	204	209	283	285	161	161	110	113
569	Commercial	Supplier 3	unknown	unknown	-9	-9	149	151	218	218	298	298	204	204	289	289	161	161	110	129
570	Commercial	Supplier 1	unknown	unknown	-9	-9	149	151	218	218	298	298	204	204	283	289	161	161	110	113
571	Commercial	Supplier 1	unknown	unknown	-9	-9	157	159	218	221	298	298	204	209	283	283	161	161	113	113
572	Commercial	Supplier 1	unknown	unknown	-9	-9	151	151	218	221	298	298	204	204	283	283	161	161	110	110
573	Commercial	Supplier 3	unknown	unknown	198	198	151	157	221	221	298	298	209	209	285	289	161	161	113	113
574	Commercial	Supplier 3	unknown	unknown	198	201	149	151	218	218	298	298	209	209	-9	-9	161	161	129	129
575	Commercial	Supplier 3	unknown	unknown	201	201	151	151	218	221	298	298	204	209	283	289	161	161	113	113
576	Commercial	Supplier 3	unknown	unknown	-9	-9	-9	-9	218	221	298	301	204	204	289	289	161	161	113	113
577	Commercial	Supplier 1	unknown	unknown	198	198	151	159	218	218	301	301	204	204	283	289	161	161	110	113
578	Commercial	Supplier 3	unknown	unknown	-9	-9	151	151	218	218	298	298	209	209	283	289	161	161	110	129
579	Commercial	Supplier 3	unknown	unknown	201	207	151	151	218	221	298	298	204	206	285	285	161	161	113	113
580	Commercial	Supplier 3	unknown	unknown	198	198	149	149	218	221	298	298	204	204	285	289	161	161	129	129
581	Commercial	Supplier 3	unknown	unknown	198	198	149	151	218	221	298	301	204	209	289	289	161	161	129	129
582	Commercial	Supplier 3	unknown	unknown	198	213	149	151	218	218	298	301	204	209	283	289	161	161	129	129
583	Commercial	Supplier 1	unknown	unknown	198	201	151	159	221	221	298	298	204	209	283	289	163	163	110	130
584	Commercial	Supplier 1	unknown	unknown	198	198	149	151	221	221	298	301	209	209	289	289	163	163	104	113
585	Commercial	Supplier 1	unknown	unknown	198	204	159	159	206	221	-9	-9	209	209	283	289	163	163	-9	-9
586	Commercial	Supplier 1	unknown	unknown	198	198	151	159	206	206	298	298	204	209	289	289	163	163	110	113
587	Commercial	Supplier 1	unknown	unknown	198	201	151	151	221	225	298	298	209	209	289	289	163	163	113	130
588	Commercial	Supplier 3	unknown	unknown	198	201	151	151	206	221	298	298	209	209	289	289	163	163	110	110
589	Commercial	Supplier 1	unknown	unknown	198	198	-9	-9	221	221	298	301	-9	-9	283	283	163	163	113	130
590	Commercial	Supplier 1	unknown	unknown	201	201	159	159	221	221	298	301	204	209	283	283	163	163	110	110
591	Commercial	Supplier 2	unknown	unknown	201	201	151	172	218	218	298	298	204	204	283	289	161	161	110	113
592	Commercial	Supplier 2	unknown	unknown	198	207	151	151	221	221	298	301	204	209	289	289	161	161	107	129
593	Commercial	Supplier 2	unknown	unknown	198	198	151	157	218	221	298	301	209	209	285	289	161	161	107	129
594	Commercial	Supplier 1	unknown	unknown	198	213	151	151	218	221	298	298	209	209	266	283	161	161	107	113
595	Commercial	Supplier 1	unknown	unknown	198	198	151	151	218	221	298	298	204	209	283	289	161	161	110	113
596	Commercial	Supplier 1	unknown	unknown	198	198	151	151	218	218	298	298	209	209	283	283	161	161	110	113
597	Commercial	Supplier 1	unknown	unknown	198	198	151	159	218	218	298	298	209	209	283	289	161	161	110	110
598	Commercial	Supplier 1	unknown	unknown	201	207	151	159	218	218	298	301	204	209	283	289	161	161	113	129
599	Commercial	Supplier 1	unknown	unknown	-9	-9	151	151	206	221	298	298	209	209	289	289	163	163	113	130
600	Commercial	Supplier 1	unknown	unknown	198	213	151	151	221	225	298	301	209	209	283	289	163	163	113	130
601	Commercial	Supplier 1	unknown	unknown	198	204	151	151	-9	-9	298	298	204	209	283	289	163	163	130	130
602	Commercial	Supplier 1	unknown	unknown	198	198	151	151	-9	-9	298	298	209	209	283	289	163	163	104	113
603	Commercial	Supplier 1	unknown	unknown	198	198	151	151	-9	-9	298	298	204	209	289	289	163	163	130	130
604	Commercial	Supplier 1	unknown	unknown	198	198	151	151	208	225	298	298	204	209	289	289	163	163	130	130
605	Commercial	Supplier 1	unknown	unknown	198	204	151	151	-9	-9	298	298	204	204	289	289	163	163	113	130
606	Commercial	Supplier 1	unknown	unknown	198	201	151	151	206	221	298	298	204	204	283	289	163	163	113	113
607	Commercial	Supplier 1	unknown	unknown	198	198	151	151	-9	-9	298	298	204	204	289	289	163	163	113	130
608	Commercial	Supplier 1	unknown	unknown	198	198	151	151	221	225	298	298	209	209	283	289	163	163	113	113
609	Commercial	Supplier 1	unknown	unknown	198	198	151	151	206	221	298	301	204	209	283	289	163	163	113	113
610	Commercial	Supplier 1	unknown	unknown	198	198	151	151	206	221	298	298	204	209	289	289	163	163	113	113
611	Commercial	Supplier 1	unknown	unknown	198	198	151	151	221	225	298	298	204	209	283	289	163	163	130	130
612	Commercial	Supplier 1	unknown	unknown	198	198	151	151	221	225	298	301	209	209	289	289	163	163	130	130
613	Commercial	Supplier 1	unknown	unknown	198	201	151	151	-9	-9	298	298	209	209	289	289	163	163	113	130
614	Commercial	Supplier 1	unknown	unknown	198	201	151	151	221	225	298	301	204	209	283	289	163	163	113	130
615	Commercial	Supplier 1	unknown	unknown	198	207	151	151	-9	-9	298	298	209	209	289	289	166	166	113	113
616	Commercial	Supplier 1	unknown	unknown	198	198	151	151	221	221	298	298	204	204	283	283	163	163	113	130
617	Commercial	Supplier 1	unknown	unknown	198	207	151	151	221	225	298	298	209	209	289	289	163	163	113	130
618	Commercial	Supplier 1	unknown	unknown	198	207	151	151	221	225	298	301	204	209	289	289	163	163	113	130
619	Commercial	Supplier 1	unknown	unknown	198	204	149	151	221	225	298	298	204	209	289	289	163	169	113	130
620	Commercial	Supplier 1	unknown	unknown	198	201	151	151	221	221	298	298	204	204	289	289	163	163	113	130
621	Commercial	Supplier 1	unknown	unknown	198	198	151	151	221	225	298	298	204	204	289	289	163	163	116	130
622	Commercial	Supplier 1	unknown	unknown	201	207	151	151	206	221	298	298	204	209	289	289	163	163	130	130
623	Commercial	Supplier 1	unknown	unknown	198	207	151	151	221	225	298	298	209	209	289	289	163	163	110	113
624	Commercial	Supplier 1	unknown	unknown	198	213	151	151	221	221	298	301	209	209	289	289	163	163	113	130
625	Commercial	Supplier 1	unknown	unknown	198	204	151	151	225	225	298	298	204	209	289	289	163	169	107	130
626	Commercial	Supplier 1	unknown	unknown	201	204	151	151	221	221	298	298	204	209	289	289	163	163	130	130
627	Commercial	Supplier 1	unknown	unknown	198	204	151	151	221	221	298	298	204	209	289	289	163	163	113	130
628	Commercial	Supplier 1	unknown	unknown	201	213	151	151	206	221	298	298	204	209	289	289	163	163	107	130
629	Commercial	Supplier 1	unknown	unknown	207	213	151	151	206	221	298	301	204	209	289	289	163	163	113	113
630	Commercial	Supplier 2	unknown	unknown	198	201	151	151	218	218	298	298	209	209	289	289	161	161	110	113
631	Commercial	Supplier 1	unknown	unknown	198	204	151	151	218	218	298	298	204	209	-9	-9	-9	-9	113	129
632	Commercial	Supplier 1	unknown	unknown	207	207	151	151	218	218	298	298	204	209	-9	-9	-9	-9	129	129
633	Commercial	Supplier 1	unknown	unknown	198	204	151	151	218	221	298	298	209	209	-9	-9	-9	-9	129	129
634	Commercial	Supplier 1	unknown	unknown	198	201	149	159	218	221	298	298	209	209	-9	-9	-9	-9	113	113
635	Commercial	Supplier 1	unknown	unknown	198	207	151	159	218	221	298	298	204	209	-9	-9	-9	-9	113	129
636	Commercial	Supplier 1	unknown	unknown	198	198	151	151	218	221	298	298	204	209	-9	-9	-9	-9	129	129
637	Commercial	Supplier 1	unknown	unknown	198	207	151	151	218	218	298	301	204	209	-9	-9	-9	-9	113	113
